# Supplementary material for: Comprehensive exploration of JQ1 and GSK2801 targets in breast cancer using network pharmacology and molecular modeling approaches
Source: Comput Struct Biotechnol J. 2023 Jun 3;21:3224–33. doi: 10.1016/j.csbj.2023.06.003 (PMC10781883; doi:10.1016/j.csbj.2023.06.003)
Supplement: Supplementary file 1 — Supplementary material [file mmc1.xlsx]

## Sheet: SwissTarget Prediction
SwissTargetPrediction
Target	Common name	Uniprot ID	ChEMBL ID	Target Class	Probability*	Known actives (3D/2D)
Bromodomain-containing protein 4	BRD4	O60885	CHEMBL1163125	Reader	0.979001	133 / 21
Bromodomain-containing protein 2	BRD2	P25440	CHEMBL1293289	Reader	0.979001	60 / 7
Bromodomain testis-specific protein	BRDT	Q58F21	CHEMBL1795185	Reader	0.979001	3 / 1
Bromodomain-containing protein 3	BRD3	Q15059	CHEMBL1795186	Reader	0.979001	63 / 6
Thromboxane-A synthase	TBXAS1	P24557	CHEMBL1835	Cytochrome P450	0.118883	21 / 4
Platelet activating factor receptor	PTAFR	P25105	CHEMBL250	Family A G protein-coupled receptor	0.118883	27 / 91
Cannabinoid receptor 1	CNR1	P21554	CHEMBL218	Family A G protein-coupled receptor	0.118883	1464 / 0
Androgen Receptor (by homology)	AR	P10275	CHEMBL1871	Nuclear receptor	0.118883	106 / 0
Isocitrate dehydrogenase [NADP] cytoplasmic	IDH1	O75874	CHEMBL2007625	Enzyme	0.118883	285 / 0
Norepinephrine transporter	SLC6A2	P23975	CHEMBL222	Electrochemical transporter	0.118883	13 / 0
Dopamine D3 receptor	DRD3	P35462	CHEMBL234	Family A G protein-coupled receptor	0.118883	56 / 0
Adenosine A3 receptor	ADORA3	P0DMS8	CHEMBL256	Family A G protein-coupled receptor	0.118883	491 / 0
Cytochrome P450 2C9	CYP2C9	P11712	CHEMBL3397	Cytochrome P450	0.118883	17 / 0
Cytochrome P450 3A4	CYP3A4	P08684	CHEMBL340	Cytochrome P450	0.118883	11 / 0
Cytochrome P450 2C19	CYP2C19	P33261	CHEMBL3622	Cytochrome P450	0.118883	18 / 0
N-acylsphingosine-amidohydrolase	NAAA	Q02083	CHEMBL4349	Enzyme	0.118883	52 / 0
Cannabinoid receptor 2	CNR2	P34972	CHEMBL253	Family A G protein-coupled receptor	0.118883	1255 / 0
Ghrelin receptor	GHSR	Q92847	CHEMBL4616	Family A G protein-coupled receptor	0.118883	27 / 0
Phosphodiesterase 10A	PDE10A	Q9Y233	CHEMBL4409	Phosphodiesterase	0.118883	1195 / 0
Tyrosine-protein kinase JAK3	JAK3	P52333	CHEMBL2148	Kinase	0.118883	288 / 0
MAP kinase p38 alpha	MAPK14	Q16539	CHEMBL260	Kinase	0.118883	842 / 0
Tyrosine-protein kinase JAK2	JAK2	O60674	CHEMBL2971	Kinase	0.118883	296 / 0
Metabotropic glutamate receptor 2	GRM2	Q14416	CHEMBL5137	Family C G protein-coupled receptor	0.118883	70 / 0
Leukocyte elastase	ELANE	P08246	CHEMBL248	Protease	0.118883	168 / 0
Gamma-secretase	PSEN2 PSENEN NCSTN APH1A PSEN1 APH1B	P49810 Q9NZ42 Q92542 Q96BI3 P49768 Q8WW43	CHEMBL2094135	Protease	0.118883	267 / 0
Adenosine A1 receptor	ADORA1	P30542	CHEMBL226	Family A G protein-coupled receptor	0.118883	706 / 0
Prostanoid EP1 receptor	PTGER1	P34995	CHEMBL1811	Family A G protein-coupled receptor	0.118883	66 / 0
GABA A receptor alpha-2/beta-2/gamma-2	GABRA2 GABRB2 GABRG2	P47869 P47870 P18507	CHEMBL2111413	Ligand-gated ion channel	0.118883	24 / 0
Carboxypeptidase B	CPB1	P15086	CHEMBL2552	Protease	0.118883	3 / 0
Phosphodiesterase 5A	PDE5A	O76074	CHEMBL1827	Phosphodiesterase	0.118883	258 / 0
FK506-binding protein 1A	FKBP1A	P62942	CHEMBL1902	Isomerase	0.118883	109 / 0
SUMO-activating enzyme	SAE1 UBA2	Q9UBE0 Q9UBT2	CHEMBL2095174	Enzyme	0.118883	11 / 0
Heat shock protein HSP 90-alpha	HSP90AA1	P07900	CHEMBL3880	Other cytosolic protein	0.118883	47 / 0
MAP kinase p38 beta	MAPK11	Q15759	CHEMBL3961	Kinase	0.118883	58 / 0
Corticotropin releasing factor receptor 1	CRHR1	P34998	CHEMBL1800	Family B G protein-coupled receptor	0.118883	245 / 0
Focal adhesion kinase 1	PTK2	Q05397	CHEMBL2695	Kinase	0.118883	63 / 0
5-lipoxygenase activating protein	ALOX5AP	P20292	CHEMBL4550	Other cytosolic protein	0.118883	61 / 0
Mineralocorticoid receptor	NR3C2	P08235	CHEMBL1994	Nuclear receptor	0.118883	67 / 0
Glucocorticoid receptor	NR3C1	P04150	CHEMBL2034	Nuclear receptor	0.118883	264 / 0
Progesterone receptor	PGR	P06401	CHEMBL208	Nuclear receptor	0.118883	197 / 0
GABA-A receptor; alpha-1/beta-2/gamma-2	GABRA1 GABRB2 GABRG2	P14867 P47870 P18507	CHEMBL2095172	Ligand-gated ion channel	0.118883	30 / 0
Arachidonate 15-lipoxygenase	ALOX15	P16050	CHEMBL2903	Enzyme	0.118883	38 / 0
p53-binding protein Mdm-2	MDM2	Q00987	CHEMBL5023	Other nuclear protein	0.118883	109 / 0
G protein-coupled receptor 44	PTGDR2	Q9Y5Y4	CHEMBL5071	Family A G protein-coupled receptor	0.118883	26 / 0
Cathepsin K	CTSK	P43235	CHEMBL268	Protease	0.118883	340 / 0
Neurokinin 1 receptor	TACR1	P25103	CHEMBL249	Family A G protein-coupled receptor	0.118883	129 / 0
Proteinase-activated receptor 1	F2R	P25116	CHEMBL3974	Family A G protein-coupled receptor	0.118883	47 / 0
Puromycin-sensitive aminopeptidase	NPEPPS	P55786	CHEMBL2264	Protease	0.118883	3 / 0
11-beta-hydroxysteroid dehydrogenase 1	HSD11B1	P28845	CHEMBL4235	Enzyme	0.118883	454 / 0
Neprilysin (by homology)	MME	P08473	CHEMBL1944	Protease	0.118883	10 / 0
Tyrosine-protein kinase JAK1	JAK1	P23458	CHEMBL2835	Kinase	0.118883	129 / 0
Phosphodiesterase 4D	PDE4D	Q08499	CHEMBL288	Phosphodiesterase	0.118883	62 / 0
JAK3/JAK1	JAK3 JAK1	P52333 P23458	CHEMBL3038491	Kinase	0.118883	21 / 0
Cytochrome P450 17A1	CYP17A1	P05093	CHEMBL3522	Cytochrome P450	0.118883	113 / 0
Hepatocyte growth factor receptor	MET	P08581	CHEMBL3717	Kinase	0.118883	269 / 0
Kinesin-like protein 1	KIF11	P52732	CHEMBL4581	Other cytosolic protein	0.118883	49 / 0
Cyclophilin A	PPIA	P62937	CHEMBL1949	Isomerase	0.118883	55 / 0
Cyclin-dependent kinase 9	CDK9	P50750	CHEMBL3116	Kinase	0.118883	26 / 0
Metabotropic glutamate receptor 5 (by homology)	GRM5	P41594	CHEMBL3227	Family C G protein-coupled receptor	0.118883	1018 / 0
Signal transducer and activator of transcription 3	STAT3	P40763	CHEMBL4026	Transcription factor	0.118883	61 / 0
Orexin receptor 2	HCRTR2	O43614	CHEMBL4792	Family A G protein-coupled receptor	0.118883	774 / 0
Orexin receptor 1	HCRTR1	O43613	CHEMBL5113	Family A G protein-coupled receptor	0.118883	644 / 0
Caspase-3	CASP3	P42574	CHEMBL2334	Protease	0.118883	120 / 0
Caspase-7	CASP7	P55210	CHEMBL3468	Protease	0.118883	71 / 0
Caspase-1	CASP1	P29466	CHEMBL4801	Protease	0.118883	15 / 0
Transitional endoplasmic reticulum ATPase	VCP	P55072	CHEMBL1075145	Primary active transporter	0.118883	53 / 0
Serine/threonine-protein kinase RAF	RAF1	P04049	CHEMBL1906	Kinase	0.118883	53 / 0
Epidermal growth factor receptor erbB1	EGFR	P00533	CHEMBL203	Kinase	0.118883	610 / 0
Adenosine A2a receptor	ADORA2A	P29274	CHEMBL251	Family A G protein-coupled receptor	0.118883	530 / 0
Adenosine A2b receptor	ADORA2B	P29275	CHEMBL255	Family A G protein-coupled receptor	0.118883	100 / 0
Phosphodiesterase 9A	PDE9A	O76083	CHEMBL3535	Phosphodiesterase	0.118883	23 / 0
Arachidonate 5-lipoxygenase	ALOX5	P09917	CHEMBL215	Oxidoreductase	0.118883	77 / 0
Muscarinic acetylcholine receptor M3	CHRM3	P20309	CHEMBL245	Family A G protein-coupled receptor	0.118883	125 / 0
Cathepsin D	CTSD	P07339	CHEMBL2581	Protease	0.118883	42 / 0
Cathepsin S	CTSS	P25774	CHEMBL2954	Protease	0.118883	266 / 0
Peregrin	BRPF1	P55201	CHEMBL3132741	Reader	0.118883	40 / 0
Tumor necrosis factor receptor R1	TNFRSF1A	P19438	CHEMBL3378	Membrane receptor	0.118883	17 / 0
Hormone sensitive lipase	LIPE	Q05469	CHEMBL3590	Enzyme	0.118883	68 / 0
Hexokinase type IV	GCK	P35557	CHEMBL3820	Enzyme	0.118883	138 / 0
Cathepsin L	CTSL	P07711	CHEMBL3837	Protease	0.118883	214 / 0
Cathepsin (B and K)	CTSB	P07858	CHEMBL4072	Protease	0.118883	165 / 0
Sphingosine 1-phosphate receptor Edg-1	S1PR1	P21453	CHEMBL4333	Family A G protein-coupled receptor	0.118883	36 / 0
Neurokinin 3 receptor	TACR3	P29371	CHEMBL4429	Family A G protein-coupled receptor	0.118883	159 / 0
Bromodomain adjacent to zinc finger domain protein 2B	BAZ2B	Q9UIF8	CHEMBL1741220	Reader	0.118883	7 / 0
Nicotinamide phosphoribosyltransferase	NAMPT	P43490	CHEMBL1744525	Enzyme	0.118883	88 / 0
Vasopressin V2 receptor (by homology)	AVPR2	P30518	CHEMBL1790	Family A G protein-coupled receptor	0.118883	69 / 0
Vasopressin V1a receptor (by homology)	AVPR1A	P37288	CHEMBL1889	Family A G protein-coupled receptor	0.118883	66 / 0
Acetylcholinesterase	ACHE	P22303	CHEMBL220	Hydrolase	0.118883	205 / 0
Anandamide amidohydrolase	FAAH	O00519	CHEMBL2243	Enzyme	0.118883	226 / 0
Thrombin and coagulation factor X	F10	P00742	CHEMBL244	Protease	0.118883	217 / 0
Tyrosine-protein kinase ZAP-70	ZAP70	P43403	CHEMBL2803	Kinase	0.118883	7 / 0
Serine/threonine-protein kinase mTOR	MTOR	P42345	CHEMBL2842	Kinase	0.118883	104 / 0
PI3-kinase p110-alpha subunit	PIK3CA	P42336	CHEMBL4005	Enzyme	0.118883	215 / 0
Cholecystokinin A receptor (by homology)	CCKAR	P32238	CHEMBL1901	Family A G protein-coupled receptor	0.118883	33 / 0
Cyclin-dependent kinase 5/CDK5 activator 1	CDK5R1 CDK5	Q15078 Q00535	CHEMBL1907600	Kinase	0.118883	165 / 0
Short transient receptor potential channel 6	TRPC6	Q9Y210	CHEMBL2417347	Voltage-gated ion channel	0.118883	21 / 0
Short transient receptor potential channel 3	TRPC3	Q13507	CHEMBL2417348	Voltage-gated ion channel	0.118883	19 / 0
Nuclear receptor ROR-gamma	RORC	P51449	CHEMBL1741186	Nuclear receptor	0.118883	100 / 0
Cyclin-dependent kinase 1/cyclin B	CCNB3 CDK1 CCNB1 CCNB2	Q8WWL7 P06493 P14635 O95067	CHEMBL2094127	Other cytosolic protein	0.118883	75 / 0
Cyclin-dependent kinase 2/cyclin A	CDK2 CCNA1 CCNA2	P24941 P78396 P20248	CHEMBL2094128	Other cytosolic protein	0.118883	85 / 0

## Sheet: Final list of Genes
JQ1 targets
BRD4
BRD2
BRDT
BRD3
TBXAS1
PTAFR
CNR1
AR
IDH1
SLC6A2
DRD3
ADORA3
CYP2C9
CYP3A4
CYP2C19
NAAA
CNR2
GHSR
PDE10A
JAK3
MAPK14
JAK2
GRM2
ELANE
PSEN2
PSENEN
NCSTN
APH1A
PSEN1
APH1B
ADORA1
PTGER1
GABRA2
GABRB2
GABRG2
CPB1
PDE5A
FKBP1A
SAE1
UBA2
HSP90AA1
MAPK11
CRHR1
PTK2
ALOX5AP
NR3C2
NR3C1
PGR
GABRA1
ALOX15
MDM2
PTGDR2
CTSK
TACR1
F2R
NPEPPS
HSD11B1
MME
JAK1
PDE4D
CYP17A1
MET
KIF11
PPIA
CDK9
GRM5
STAT3
HCRTR2
HCRTR1
CASP3
CASP7
CASP1
VCP
RAF1
EGFR
ADORA2A
ADORA2B
PDE9A
ALOX5
CHRM3
CTSD
CTSS
BRPF1
TNFRSF1A
LIPE
GCK
CTSL
CTSB
S1PR1
TACR3
BAZ2B
NAMPT
AVPR2
AVPR1A
ACHE
FAAH
F10
ZAP70
MTOR
PIK3CA
CCKAR
CDK5R1
CDK5
TRPC6
TRPC3
RORC
CCNB3
CDK1
CCNB1
CCNB2
CDK2
CCNA1
CCNA2
