# Supplementary material for: Comprehensive exploration of JQ1 and GSK2801 targets in breast cancer using network pharmacology and molecular modeling approaches
Source: Comput Struct Biotechnol J. 2023 Jun 3;21:3224–33. doi: 10.1016/j.csbj.2023.06.003 (PMC10781883; doi:10.1016/j.csbj.2023.06.003)
Supplement: Supplementary file 2 — Supplementary material [file mmc2.xlsx]

## Sheet: SwissTarget Prediction
SwissTargetPrediction
Target	Common name	Uniprot ID	ChEMBL ID	Target Class	Probability*	Known actives (3D/2D)
Orexin receptor 2	HCRTR2	O43614	CHEMBL4792	Family A G protein-coupled receptor	0.10934	1060 / 0
Gamma-secretase	PSEN2 PSENEN NCSTN APH1A PSEN1 APH1B	P49810 Q9NZ42 Q92542 Q96BI3 P49768 Q8WW43	CHEMBL2094135	Protease	0.10934	345 / 0
Cathepsin K	CTSK	P43235	CHEMBL268	Protease	0.10934	502 / 0
Cathepsin S	CTSS	P25774	CHEMBL2954	Protease	0.10934	376 / 0
Sodium channel protein type V alpha subunit	SCN5A	Q14524	CHEMBL1980	Voltage-gated ion channel	0.10934	39 / 0
Sodium channel protein type II alpha subunit	SCN2A	Q99250	CHEMBL4187	Voltage-gated ion channel	0.10934	46 / 0
Sodium channel protein type IX alpha subunit	SCN9A	Q15858	CHEMBL4296	Voltage-gated ion channel	0.10934	156 / 0
Sodium channel protein type III alpha subunit	SCN3A	Q9NY46	CHEMBL5163	Voltage-gated ion channel	0.10934	4 / 0
Sodium channel protein type VIII alpha subunit	SCN8A	Q9UQD0	CHEMBL5202	Voltage-gated ion channel	0.10934	2 / 0
Voltage-gated potassium channel subunit Kv1.5	KCNA5	P22460	CHEMBL4306	Voltage-gated ion channel	0.10934	257 / 0
Orexin receptor 1	HCRTR1	O43613	CHEMBL5113	Family A G protein-coupled receptor	0.10934	891 / 0
Short transient receptor potential channel 6	TRPC6	Q9Y210	CHEMBL2417347	Voltage-gated ion channel	0.10934	22 / 0
Short transient receptor potential channel 3	TRPC3	Q13507	CHEMBL2417348	Voltage-gated ion channel	0.10934	20 / 0
Thrombin and coagulation factor X	F10	P00742	CHEMBL244	Protease	0.10934	359 / 0
Calpain 1	CAPN1	P07384	CHEMBL3891	Protease	0.10934	171 / 0
Cathepsin (B and K)	CTSB	P07858	CHEMBL4072	Protease	0.10934	278 / 0
Prostanoid EP1 receptor (by homology)	PTGER1	P34995	CHEMBL1811	Family A G protein-coupled receptor	0.10934	67 / 0
Serine/threonine-protein kinase PIM1	PIM1	P11309	CHEMBL2147	Kinase	0.10934	235 / 0
Serine/threonine-protein kinase PIM2	PIM2	Q9P1W9	CHEMBL4523	Kinase	0.10934	148 / 0
Phosphodiesterase 10A	PDE10A	Q9Y233	CHEMBL4409	Phosphodiesterase	0.10934	1531 / 0
Cathepsin L	CTSL	P07711	CHEMBL3837	Protease	0.10934	311 / 0
Hematopoietic prostaglandin D synthase	HPGDS	O60760	CHEMBL5879	Transferase	0.10934	15 / 0
Vasopressin V1a receptor	AVPR1A	P37288	CHEMBL1889	Family A G protein-coupled receptor	0.10934	125 / 0
Poly [ADP-ribose] polymerase-1	PARP1	P09874	CHEMBL3105	Enzyme	0.10934	444 / 0
Chymase	CMA1	P23946	CHEMBL4068	Protease	0.10934	94 / 0
Voltage-gated N-type calcium channel alpha-1B subunit	CACNA1B	Q00975	CHEMBL4478	Voltage-gated ion channel	0.10934	31 / 0
Bromodomain-containing protein 4	BRD4	O60885	CHEMBL1163125	Reader	0.10934	264 / 0
Phosphodiesterase 4B	PDE4B	Q07343	CHEMBL275	Phosphodiesterase	0.10934	317 / 0
P2X purinoceptor 7	P2RX7	Q99572	CHEMBL4805	Ligand-gated ion channel	0.10934	570 / 0
Epoxide hydratase	EPHX2	P34913	CHEMBL2409	Protease	0.10934	405 / 0
Bromodomain-containing protein 3	BRD3	Q15059	CHEMBL1795186	Reader	0.10934	139 / 0
Neurokinin 1 receptor	TACR1	P25103	CHEMBL249	Family A G protein-coupled receptor	0.10934	182 / 0
Cannabinoid receptor 2	CNR2	P34972	CHEMBL253	Family A G protein-coupled receptor	0.10934	1043 / 0
Corticotropin releasing factor receptor 1	CRHR1	P34998	CHEMBL1800	Family B G protein-coupled receptor	0.10934	349 / 0
Muscarinic acetylcholine receptor M4	CHRM4	P08173	CHEMBL1821	Family A G protein-coupled receptor	0.10934	46 / 0
Hepatocyte growth factor receptor	MET	P08581	CHEMBL3717	Kinase	0.10934	571 / 0
Smoothened homolog	SMO	Q99835	CHEMBL5971	Frizzled family G protein-coupled receptor	0.10934	133 / 0
Tankyrase-1	TNKS	O95271	CHEMBL6164	Enzyme	0.10934	80 / 0
Melatonin receptor 1A	MTNR1A	P48039	CHEMBL1945	Family A G protein-coupled receptor	0.10934	588 / 0
Melatonin receptor 1B	MTNR1B	P49286	CHEMBL1946	Family A G protein-coupled receptor	0.10934	532 / 0
Neuronal acetylcholine receptor protein alpha-7 subunit	CHRNA7	P36544	CHEMBL2492	Ligand-gated ion channel	0.10934	22 / 0
Glycogen synthase kinase-3 beta	GSK3B	P49841	CHEMBL262	Kinase	0.10934	516 / 0
Cathepsin (V and K)	CTSV	O60911	CHEMBL3272	Protease	0.10934	51 / 0
Dual specificity mitogen-activated protein kinase kinase 1	MAP2K1	Q02750	CHEMBL3587	Kinase	0.10934	80 / 0
Neuropeptide Y receptor type 5	NPY5R	Q15761	CHEMBL4561	Family A G protein-coupled receptor	0.10934	386 / 0
Urokinase plasminogen activator surface receptor	PLAUR	Q03405	CHEMBL4883	Membrane receptor	0.10934	4 / 0
Phosphodiesterase 5A	PDE5A	O76074	CHEMBL1827	Phosphodiesterase	0.10934	404 / 0
Arachidonate 5-lipoxygenase	ALOX5	P09917	CHEMBL215	Oxidoreductase	0.10934	178 / 0
Phosphodiesterase 3	PDE3A	Q14432	CHEMBL241	Phosphodiesterase	0.10934	59 / 0
MAP kinase p38 alpha	MAPK14	Q16539	CHEMBL260	Kinase	0.10934	1091 / 0
Phosphodiesterase 4D	PDE4D	Q08499	CHEMBL288	Phosphodiesterase	0.10934	130 / 0
Phosphodiesterase 7A	PDE7A	Q13946	CHEMBL3012	Phosphodiesterase	0.10934	139 / 0
Signal transducer and activator of transcription 3	STAT3	P40763	CHEMBL4026	Transcription factor	0.10934	77 / 0
Ghrelin receptor	GHSR	Q92847	CHEMBL4616	Family A G protein-coupled receptor	0.10934	38 / 0
Anandamide amidohydrolase	FAAH	O00519	CHEMBL2243	Enzyme	0.10934	331 / 0
Matrix metalloproteinase 13	MMP13	P45452	CHEMBL280	Protease	0.10934	108 / 0
Phosphodiesterase 9A	PDE9A	O76083	CHEMBL3535	Phosphodiesterase	0.10934	39 / 0
ATP-binding cassette sub-family G member 2	ABCG2	Q9UNQ0	CHEMBL5393	Primary active transporter	0.10934	93 / 0
G-protein coupled bile acid receptor 1	GPBAR1	Q8TDU6	CHEMBL5409	Family A G protein-coupled receptor	0.10934	69 / 0
Translocator protein (by homology)	TSPO	P30536	CHEMBL5742	Membrane receptor	0.10934	498 / 0
DNA topoisomerase II alpha	TOP2A	P11388	CHEMBL1806	Isomerase	0.10934	3 / 0
Somatostatin receptor 3	SSTR3	P32745	CHEMBL2028	Family A G protein-coupled receptor	0.10934	32 / 0
HERG	KCNH2	Q12809	CHEMBL240	Voltage-gated ion channel	0.10934	281 / 0
Protein farnesyltransferase	FNTA FNTB	P49354 P49356	CHEMBL2094108	Enzyme	0.10934	522 / 0
Dopamine D2 receptor	DRD2	P14416	CHEMBL217	Family A G protein-coupled receptor	0.10934	385 / 0
Dopamine D4 receptor	DRD4	P21917	CHEMBL219	Family A G protein-coupled receptor	0.10934	237 / 0
Glycine transporter 1	SLC6A9	P48067	CHEMBL2337	Electrochemical transporter	0.10934	141 / 0
Dopamine D3 receptor	DRD3	P35462	CHEMBL234	Family A G protein-coupled receptor	0.10934	181 / 0
DNA-dependent protein kinase	PRKDC	P78527	CHEMBL3142	Kinase	0.10934	126 / 0
Quinone reductase 1	NQO1	P15559	CHEMBL3623	Enzyme	0.10934	4 / 0
Quinone reductase 2	NQO2	P16083	CHEMBL3959	Enzyme	0.10934	69 / 0
Bradykinin B1 receptor	BDKRB1	P46663	CHEMBL4308	Family A G protein-coupled receptor	0.10934	49 / 0
CREB-binding protein/p53	CREBBP	Q92793	CHEMBL5747	Writer	0.10934	81 / 0
Cyclin-dependent kinase 5/CDK5 activator 1	CDK5R1 CDK5	Q15078 Q00535	CHEMBL1907600	Kinase	0.10934	251 / 0
Oxytocin receptor	OXTR	P30559	CHEMBL2049	Family A G protein-coupled receptor	0.10934	186 / 0
Cannabinoid receptor 1	CNR1	P21554	CHEMBL218	Family A G protein-coupled receptor	0.10934	1163 / 0
Dual-specificity tyrosine-phosphorylation regulated kinase 1A	DYRK1A	Q13627	CHEMBL2292	Kinase	0.10934	136 / 0
Calpain 2	CAPN2	P17655	CHEMBL2382	Protease	0.10934	41 / 0
Myosin light chain kinase, smooth muscle	MYLK	Q15746	CHEMBL2428	Kinase	0.10934	24 / 0
LXR-alpha	NR1H3	Q13133	CHEMBL2808	Nuclear receptor	0.10934	36 / 0
Cyclin-dependent kinase 9	CDK9	P50750	CHEMBL3116	Kinase	0.10934	53 / 0
Metabotropic glutamate receptor 5	GRM5	P41594	CHEMBL3227	Family C G protein-coupled receptor	0.10934	1040 / 0
Nitric-oxide synthase, brain	NOS1	P29475	CHEMBL3568	Enzyme	0.10934	77 / 0
LXR-beta	NR1H2	P55055	CHEMBL4093	Nuclear receptor	0.10934	36 / 0
11-beta-hydroxysteroid dehydrogenase 1	HSD11B1	P28845	CHEMBL4235	Enzyme	0.10934	680 / 0
Serine/threonine-protein kinase AKT	AKT1	P31749	CHEMBL4282	Kinase	0.10934	52 / 0
Nitric oxide synthase, inducible	NOS2	P35228	CHEMBL4481	Enzyme	0.10934	156 / 0
Nitric-oxide synthase, endothelial	NOS3	P29474	CHEMBL4803	Enzyme	0.10934	27 / 0
Transient receptor potential cation channel subfamily A member 1	TRPA1	O75762	CHEMBL6007	Voltage-gated ion channel	0.10934	36 / 0
Leucine-rich repeat serine/threonine-protein kinase 2	LRRK2	Q5S007	CHEMBL1075104	Kinase	0.10934	134 / 0
Nuclear receptor ROR-gamma	RORC	P51449	CHEMBL1741186	Nuclear receptor	0.10934	131 / 0
Voltage-gated L-type calcium channel alpha-1C subunit	CACNA1C	Q13936	CHEMBL1940	Voltage-gated ion channel	0.10934	13 / 0
Serotonin 1a (5-HT1a) receptor	HTR1A	P08908	CHEMBL214	Family A G protein-coupled receptor	0.10934	248 / 0
Glycine transporter 2	SLC6A5	Q9Y345	CHEMBL3060	Electrochemical transporter	0.10934	5 / 0
NAD-dependent deacetylase sirtuin 2	SIRT2	Q8IXJ6	CHEMBL4462	Eraser	0.10934	136 / 0
Voltage-gated T-type calcium channel alpha-1G subunit	CACNA1G	O43497	CHEMBL4641	Voltage-gated ion channel	0.10934	5 / 0
Fibroblast activation protein alpha (by homology)	FAP	Q12884	CHEMBL4683	Protease	0.10934	71 / 0
Nicotinamide phosphoribosyltransferase	NAMPT	P43490	CHEMBL1744525	Enzyme	0.10934	148 / 0
Aldose reductase	AKR1B1	P15121	CHEMBL1900	Enzyme	0.10934	49 / 0
Cyclin-dependent kinase 4/cyclin D1	CCND1 CDK4	P24385 P11802	CHEMBL1907601	Kinase	0.10934	109 / 0

## Sheet: Final list of Genes
GSK2801 targets
HCRTR2
PSEN2
PSENEN
NCSTN
APH1A
PSEN1
APH1B
CTSK
CTSS
SCN5A
SCN2A
SCN9A
SCN3A
SCN8A
KCNA5
HCRTR1
TRPC6
TRPC3
F10
CAPN1
CTSB
PTGER1
PIM1
PIM2
PDE10A
CTSL
HPGDS
AVPR1A
PARP1
CMA1
CACNA1B
BRD4
PDE4B
P2RX7
EPHX2
BRD3
TACR1
CNR2
CRHR1
CHRM4
MET
SMO
TNKS
MTNR1A
MTNR1B
CHRNA7
GSK3B
CTSV
MAP2K1
NPY5R
PLAUR
PDE5A
ALOX5
PDE3A
MAPK14
PDE4D
PDE7A
STAT3
GHSR
FAAH
MMP13
PDE9A
ABCG2
GPBAR1
TSPO
TOP2A
SSTR3
KCNH2
FNTA
FNTB
DRD2
DRD4
SLC6A9
DRD3
PRKDC
NQO1
NQO2
BDKRB1
CREBBP
CDK5R1
CDK5
OXTR
CNR1
DYRK1A
CAPN2
MYLK
NR1H3
CDK9
GRM5
NOS1
NR1H2
HSD11B1
AKT1
NOS2
NOS3
TRPA1
LRRK2
RORC
CACNA1C
HTR1A
SLC6A5
SIRT2
CACNA1G
FAP
NAMPT
AKR1B1
CCND1
CDK4
