# Supplementary material for: Comprehensive exploration of JQ1 and GSK2801 targets in breast cancer using network pharmacology and molecular modeling approaches
Source: Comput Struct Biotechnol J. 2023 Jun 3;21:3224–33. doi: 10.1016/j.csbj.2023.06.003 (PMC10781883; doi:10.1016/j.csbj.2023.06.003)
Supplement: Supplementary file 3 — Supplementary material [file mmc3.xlsx]

## Sheet: Genes from MalaCards
BC Genes from MalaCards
ABCA1
ABCA3
ABCB1
ABCC1
ABCC11
ABCC12
ABCC2
ABCG2
ABI1
ABL1
ABRAXAS1
ACTB
ACTN4
ADAM11
ADAM12
ADAR
ADARB2-AS1
AFAP1
AGR2
AGR3
AHR
AKAP13
AKIP1
AKR1C3
AKT1
AKT2
ALCAM
ALDH1A1
ALK
AMPH
ANAPC5
ANGPT2
ANKRD30A
ANXA1
ANXA2
ANXA5
AOPEP
APC
APEX1
APOD
APPBP2
AR
AREG
ARFGEF3
ARHGEF2
ARID4B
ARRDC3
ATAD2
ATF2
ATM
ATR
AURKA
AURKB
AXIN2
AXL
BAG1
BAK1
BANP
BAP1
BARD1
BAX
BCAR1
BCAR3
BCAR4
BCAS1
BCAS2
BCAS3
BCAS4
BCDIN3D
BCL2
BCL2L1
BCL2L11
BCYRN1
BDNF
BECN1
BEX2
BIN1
BIRC5
BMI1
BMP1
BMP10
BMP2
BMP4
BMP6
BMP7
BMPR1A
BPHL
BPIFA4P
BRAF
BRCA1
BRCA2
BRIP1
BRMS1
BRMS1L
BSCL2
BSG
BTC
BTK
BUB1B
C11orf65
CA2
CA9
CALM1
CALML4
CASC2
CASC22
CASP2
CASP3
CASP7
CASP8
CASP9
CAV1
CBFB
CCAR2
CCAT1
CCAT2
CCDC170
CCDC26
CCL2
CCL5
CCN1
CCN2
CCN4
CCNA2
CCNB1
CCNB2
CCND1
CCND2
CCND3
CCNE1
CCNE2
CCNG1
CCNH
CCNT2
CCR6
CCR7
CD24
CD274
CD44
CDC25A
CDC25C
CDC27
CDC42
CDC5L
CDC73
CDCA7
CDH1
CDH13
CDH2
CDH3
CDK1
CDK2
CDK4
CDK6
CDK7
CDKN1A
CDKN1B
CDKN2A
CDKN2B-AS1
CDKN2C
CDKN3
CEACAM5
CEBPB
CEMIP
CEP85L
CERNA2
CHEK1
CHEK2
CIB1
CKS1B
CLCA2
CLDN4
CLDN7
CLDND1
CLOCK
CLU
COL11A1
COMT
COX7A2L
CREB1
CREBBP
CRNDE
CSF1
CSF1R
CSF2
CSF3
CSK
CSN2
CST6
CTCF
CTLA4
CTNNB1
CTNND1
CTSB
CTSD
CTTN
CUEDC2
CUL1
CUL3
CXCL12
CXCL8
CXCR4
CYCS
CYP17A1
CYP17A1-AS1
CYP19A1
CYP1A1
CYP1A2
CYP1B1
CYP24A1
CYP2D6
CYP3A4
CYP3A5
CYTOR
DANCR
DDR1
DDR2
DDX3X
DHFR
DIRC3
DKC1
DKK1
DLEU1
DNMT1
DNMT3B
DPP10-AS1
DPYD
DRAIC
DSCAM-AS1
DUSP1
DUSP3
E2F1
E2F3
ECM1
ECT2
EDNRA
EFNA1
EFNA3
EGF
EGFR
EGOT
EGR1
EHMT1
EI24
EIF3A
EIF3E
EIF3H
EIF4E
EIF4EBP1
ELAVL1
ELF3
ELOC
EMSY
ENAH
ENG
ENO1
EP300
EPAS1
EPB41L4A-DT
EPCAM
EPHA2
EPHA3
EPHA4
EPHB4
EPOR
EPSTI1
ERBB2
ERBB3
ERBB4
ERCC1
ERCC2
ERCC3
ERCC6
EREG
ERVH48-1
ESR1
ESR2
ESRRA
ESRRG
ETS1
ETV1
ETV4
EZH2
EZR
F2R
FABP3
FABP4
FAM3C
FANCC
FANCD2
FANCM
FAS
FASLG
FASN
FBLN1
FBXW7
FGF1
FGF14-AS2
FGF2
FGF3
FGF4
FGF6
FGF7
FGF8
FGFR1
FGFR2
FGFR3
FGFR4
FHIT
FLNB
FLT1
FLT4
FN1
FOS
FOSL1
FOXA1
FOXC1
FOXC2-AS1
FOXCUT
FOXM1
FOXO1
FOXO3
FOXP3
FSCN1
FUS
FZR1
GAB1
GADD45A
GAPDH
GAS5
GATA3
GDF15
GH1
GHRH
GJA1
GLI1
GMNN
GNAS
GNG3
GNRH1
GPC6
GPER1
GPNMB
GPR161
GPX1
GRB2
GRB7
GREB1
GRM1
GRN
GRP
GSK3B
GSN
GSTM1
GSTP1
H19
H2AC18
H2AX
HBEGF
HBP1
HDAC1
HDAC2
HDAC4
HDAC5
HDAC6
HDAC9
HEATR6
HERC2
HFE
HGF
HIF1A
HIF1A-AS2
HLA-G
HMGA1
HMGB1
HMMR
HMMR-AS1
HMOX1
HNF1A
HNRNPK
HNRNPUL2-BSCL2
HOTAIR
HOTTIP
HOXA11-AS
HOXA5
HOXA-AS2
HPR
HPSE
HRAS
HSD17B1
HSP90AA1
HSPA4
HSPA5
HSPA8
HSPB1
HSPB2
HSPB8
IBSP
ICAM1
ICAM5
ID1
IDH1
IDO1
IFI16
IFI27
IFNA2
IFNB1
IFNG
IGF1
IGF1R
IGF2
IGF2R
IGFBP1
IGFBP2
IGFBP3
IGFBP4
IGFBP5
IGFBP6
IGKV@
IKBKB
IKBKE
IL10
IL11
IL17A
IL1B
IL2
IL2RA
IL3
IL4
IL6
ING1
INPPL1
INS
INSR
IRAIN
IRS1
IRS2
ITGA3
ITGA6
ITGAV
ITGB1
ITGB3
ITGB3BP
ITGB4
JADRR
JAG1
JAK2
JUN
KCNK15-AS1
KCNQ1OT1
KDM3B
KDM4B
KDM4C
KDM5B
KDR
KEAP1
KIAA0100
KIAA1671
KIF15
KISS1
KIT
KITLG
KLC1
KLF17
KLF3-AS1
KLF4
KLF5
KLK10
KLK13
KLK14
KLK3
KLK9
KLLN
KRAS
KRT14
KRT18
KRT19
KRT20
KRT5
KRT7
KRT8
KSR1
LASP1
LCN2
LDB1
LDHA
LEP
LEPR
LGALS1
LGALS3
LHCGR
LIFR
LIMK1
LINC00052
LINC00160
LINC00339
LINC00472
LINC00511
LINC00520
LINC00574
LINC00598
LINC00628
LINC00636
LINC00901
LINC00958
LINC00993
LINC01016
LINC01089
LINC01116
LINC01234
LINC01405
LINC01671
LINC02099
LINC02130
LINC-ROR
LINP1
LMTK3
LNCRNA-ATB
LOX
LOXL2
LRATD2
LRRC56
LSM1
LSP1
LYVE1
MACF1
MACROD1
MACROH2A1
MAD1L1
MAD2L1
MAGED2
MAGI2-AS3
MALAT1
MANCR
MAP2K1
MAP2K3
MAP2K4
MAP2K5
MAP3K1
MAPK1
MAPK10
MAPK12
MAPK14
MAPK3
MAPK7
MAPK8
MAPK9
MATK
MCL1
MCM2
MDM2
MED1
MED12
MED14
MEG3
MET
MIAT
MIR101-1
MIR10B
MIR122
MIR124-3
MIR125A
MIR125B1
MIR126
MIR127
MIR128-1
MIR128-2
MIR136
MIR141
MIR143
MIR145
MIR146A
MIR146B
MIR148A
MIR149
MIR152
MIR155
MIR17
MIR181A1
MIR181A2
MIR181B1
MIR181D
MIR182
MIR18A
MIR191
MIR193B
MIR195
MIR196A1
MIR196A2
MIR199A1
MIR199B
MIR200A
MIR200B
MIR200C
MIR202
MIR203A
MIR204
MIR205
MIR2052HG
MIR206
MIR20A
MIR21
MIR210
MIR22
MIR221
MIR222
MIR27A
MIR29B2
MIR29C
MIR30A
MIR30E
MIR31
MIR31HG
MIR320A
MIR328
MIR335
MIR34A
MIR373
MIR429
MIR451A
MIR497
MIR499A
MIR502
MIR510
MIR520C
MIR661
MIR663A
MIR9-1
MIR9-3
MIR96
MIR98
MIRLET7A1
MIRLET7A3
MIRLET7D
MIRLET7F1
MIRLET7F2
MIRLET7I
MKI67
MLH1
MMP1
MMP11
MMP13
MMP14
MMP17
MMP2
MMP3
MMP7
MMP9
MNX1-AS1
MRC2
MRE11
MSH2
MSH3
MSH6
MSR1
MST1R
MTA1
MTA3
MT-CYB
MTDH
MTHFR
MTOR
MT-TE
MT-TT
MTUS1
MUC1
MUCL1
MUTYH
MVP
MYB
MYC
MYH9
MYLK
NAT1
NAT2
NBAT1
NBN
NCOA1
NCOA2
NCOA3
NCOA6
NCOR1
NCOR2
NEAT1
NEK2
NET1
NF1
NF2
NFE2L2
NFKB1
NFKBIA
NGF
NGFR
NKILA
NKX2-1
NME1
NNT-AS1
NOP16
NORAD
NOS2
NOTCH1
NOTCH4
NOVA1
NPM1
NQO1
NQO2
NR1H2
NR1I2
NR3C1
NR3C2
NRG1
NRP1
NRP2
NT5E
NTRK1
NTRK2
NTRK3
NUS1
ODC1
OGG1
OLA1
OR3A4P
P3H2
PAK1
PALB2
PANDAR
PARP1
PAXIP1
PBOV1
PCID2
PCNA
PDCD1
PDCD4
PDCD4-AS1
PDGFA
PDGFB
PDGFRA
PDGFRB
PDLIM2
PDPN
PEA15
PELP1
PER1
PFN1
PGR
PHB1
PHLDA2
PIK3CA
PIK3CB
PIK3CG
PIK3R1
PIK3R4
PIN1
PINK1-AS
PIP
PKD1P6-NPIPP1
PLA2G10
PLAU
PLAUR
PLCB1
PLCG1
PLD2
PLEKHA8
PLK1
PMS2
POLE
POLQ
POSTN
POU5F1
PPARA
PPARG
PPM1D
PPP1R14C
PPP1R1B
PPP1R3A
PPP2R1A
PPP2R2A
PPP5C
PRDM14
PRDM2
PRKAA1
PRKAA2
PRKACA
PRKCA
PRKCB
PRKCD
PRKCQ
PRKD1
PRKD3
PRL
PRLR
PRMT2
PRMT7
PRRC2A
PRSS50
PSEN2
PSIP1
PSMA1
PSMB5
PTEN
PTENP1
PTGS2
PTHLH
PTK2
PTK2B
PTK6
PTN
PTP4A1
PTPA
PTPN11
PTPN3
PTPN9
PTPRC
PTPRG
PTPRG-AS1
PTTG1
PVT1
PXN
PYHIN1
QSOX1
RAB25
RAC1
RAC3
RAD21
RAD50
RAD51
RAD51B
RAD51C
RAD51D
RAD51L3-RFFL
RAD52
RAD54L
RAF1
RANBP9
RARA
RARB
RARG
RARS1
RASSF1
RASSF1-AS1
RB1
RB1CC1
RBBP4
RBBP8
RBX1
RELA
RELB
RERG
REST
RET
RHNO1
RHOA
RHOB
RHOBTB2
RHOC
RLIM
RMST
RNF11
RNF146
ROBO1
ROCK1
ROCK2
ROR1
ROR2
RPS6KA3
RPS6KB1
RRAS
RRAS2
RUNX2
RUNX3
RYBP
S100A14
S100A2
S100A4
S100A6
S100A7
SAFB
SAFB2
SCGB1D2
SCGB2A2
SCGB3A1
SDC1
SEMA3A
SERPINA3
SERPINB2
SERPINB5
SERPINE1
SF3B1
SF3B2
SFN
SGK3
SGO1
SHBG
SHC1
SIRT1
SKP2
SLC22A18
SLC2A1
SLC39A6
SLC9A3R1
SLX4
SMAD2
SMAD3
SMAD4
SMAD7
SMARCA4
SMC4
SNAI1
SNAI2
SNCG
SNHG15
SNHG16
SNHG7
SOCS3
SOD2
SOX2
SOX2-OT
SOX4
SP1
SPARC
SPDEF
SPHK1
SPHK2
SPP1
SPRY4-IT1
SRA1
SRC
SRRM3
SSTR2
ST14
ST18
ST8SIA1
ST8SIA6-AS1
STARD13
STAT1
STAT3
STAT5A
STAT5B
STIM1
STK11
STMN1
STRADA
STS
STXBP5-AS1
SULF2
SULT1A1
SULT1E1
SUSD2
SVEP1
SYK
SYP
TACC1
TACC2
TCF7L2
TCIM
TCP1
TDGF1
TEK
TERT
TFAP2A
TFAP2C
TFF1
TGFA
TGFB1
TGFB2
TGFB3
TGFBR1
TGFBR2
TGFBR3
TGIF1
THBS1
THBS4
TIE1
TIMELESS
TIMP1
TIMP2
TIMP3
TIMP4
TJP1
TMPRSS6
TNC
TNF
TNFRSF10A
TNFRSF10B
TNFRSF11A
TNFRSF11B
TNFSF10
TNFSF11
TOP1
TOP2A
TOX3
TP53
TP53BP1
TP53COR1
TP63
TP73
TP73-AS1
TPD52
TPD52L1
TPD52L2
TPM1
TPM2
TPM3
TRERF1
TRIM24
TSG101
TTC4
TUBB
TUG1
TUNAR
TWIST1
TXN
TYMP
TYMS
UCA1
UGDH
UHRF1
UIMC1
VDR
VEGFA
VEGFC
VEGFD
VIM
VTN
VWA5A
WASF3
WNT1
WNT10B
WNT3
WNT5A
WT1
WT1-AS
WWC1
WWOX
WWTR1
XBP1
XDH
XIAP
XIST
XPO1
XRCC1
XRCC2
XRCC3
XRCC5
XRCC6
YBX1
ZEB1
ZEB2
ZFAS1
ZFHX3
ZFP36
ZNF350
ZNF365
ZNF667-AS1
ZNF703

## Sheet: Intersection analysis
				Intersection Analysis
BC Genes	JQ1 targets	GSK targets	BC Genes & JQ1 targets	BC Genes & GSK targets	JQ1 & GSK targets	BC Genes-JQ1 targets-GSK targets
ABCA1	BRD4	HCRTR2	AR	ABCG2	BRD4	CTSB
ABCA3	BRD2	PSEN2	CASP3	AKT1	BRD3	MAPK14
ABCB1	BRDT	PSENEN	CASP7	CCND1	CNR1	MET
ABCC1	BRD3	NCSTN	CCNA2	CDK4	DRD3	PSEN2			Coulmn Name	Description
ABCC11	TBXAS1	APH1A	CCNB1	CREBBP	CNR2	STAT3			BC Genes	Breast cancer genes from MalaCards
ABCC12	PTAFR	PSEN1	CCNB2	GSK3B	GHSR				JQ1 targets	Drug targets of JQ1 from SwissTarget prediciton
ABCC2	CNR1	APH1B	CDK1	MAP2K1	PDE10A				GSK targets	Drug targets of GSK2801 from SwissTarget prediciton
ABCG2	AR	CTSK	CDK2	MMP13	PSENEN				BC Genes & JQ1 targets	JQ1 targets agaisnt Breast cancer
ABI1	IDH1	CTSS	CTSD	MYLK	NCSTN				BC Genes & GSK targets	GSK20801 targets agaisnt Breast cancer
ABL1	SLC6A2	SCN5A	CYP17A1	NOS2	APH1A				JQ1 & GSK targets	Common targets of JQ1 and GSK2801
ABRAXAS1	DRD3	SCN2A	CYP3A4	NQO1	PSEN1				BC Genes-JQ1 targets-GSK targets	Common targets of JQ1 and GSK2801 agaisnt Breast cacner
ACTB	ADORA3	SCN9A	EGFR	NQO2	APH1B
ACTN4	CYP2C9	SCN3A	F2R	NR1H2	PTGER1
ADAM11	CYP3A4	SCN8A	HSP90AA1	PARP1	PDE5A
ADAM12	CYP2C19	KCNA5	IDH1	PLAUR	CRHR1
ADAR	NAAA	HCRTR1	JAK2	TOP2A	CTSK
ADARB2-AS1	CNR2	TRPC6	MDM2	CTSB	TACR1
AFAP1	GHSR	TRPC3	MTOR	MAPK14	HSD11B1
AGR2	PDE10A	F10	NR3C1	MET	PDE4D
AGR3	JAK3	CAPN1	NR3C2	PSEN2	CDK9
AHR	MAPK14	CTSB	PGR	STAT3	GRM5
AKAP13	JAK2	PTGER1	PIK3CA		HCRTR2
AKIP1	GRM2	PIM1	PTK2		HCRTR1
AKR1C3	ELANE	PIM2	RAF1		PDE9A
AKT1	PSEN2	PDE10A	CTSB		ALOX5
AKT2	PSENEN	CTSL	MAPK14		CTSS
ALCAM	NCSTN	HPGDS	MET		CTSL
ALDH1A1	APH1A	AVPR1A	PSEN2		NAMPT
ALK	PSEN1	PARP1	STAT3		AVPR1A
AMPH	APH1B	CMA1			FAAH
ANAPC5	ADORA1	CACNA1B			F10
ANGPT2	PTGER1	BRD4			CDK5R1
ANKRD30A	GABRA2	PDE4B			CDK5
ANXA1	GABRB2	P2RX7			TRPC6
ANXA2	GABRG2	EPHX2			TRPC3
ANXA5	CPB1	BRD3			RORC
AOPEP	PDE5A	TACR1			CTSB
APC	FKBP1A	CNR2			MAPK14
APEX1	SAE1	CRHR1			MET
APOD	UBA2	CHRM4			PSEN2
APPBP2	HSP90AA1	MET			STAT3
AR	MAPK11	SMO
AREG	CRHR1	TNKS
ARFGEF3	PTK2	MTNR1A
ARHGEF2	ALOX5AP	MTNR1B
ARID4B	NR3C2	CHRNA7
ARRDC3	NR3C1	GSK3B
ATAD2	PGR	CTSV
ATF2	GABRA1	MAP2K1
ATM	ALOX15	NPY5R
ATR	MDM2	PLAUR
AURKA	PTGDR2	PDE5A
AURKB	CTSK	ALOX5
AXIN2	TACR1	PDE3A
AXL	F2R	MAPK14
BAG1	NPEPPS	PDE4D
BAK1	HSD11B1	PDE7A
BANP	MME	STAT3
BAP1	JAK1	GHSR
BARD1	PDE4D	FAAH
BAX	CYP17A1	MMP13
BCAR1	MET	PDE9A
BCAR3	KIF11	ABCG2
BCAR4	PPIA	GPBAR1
BCAS1	CDK9	TSPO
BCAS2	GRM5	TOP2A
BCAS3	STAT3	SSTR3
BCAS4	HCRTR2	KCNH2
BCDIN3D	HCRTR1	FNTA
BCL2	CASP3	FNTB
BCL2L1	CASP7	DRD2
BCL2L11	CASP1	DRD4
BCYRN1	VCP	SLC6A9
BDNF	RAF1	DRD3
BECN1	EGFR	PRKDC
BEX2	ADORA2A	NQO1
BIN1	ADORA2B	NQO2
BIRC5	PDE9A	BDKRB1
BMI1	ALOX5	CREBBP
BMP1	CHRM3	CDK5R1
BMP10	CTSD	CDK5
BMP2	CTSS	OXTR
BMP4	BRPF1	CNR1
BMP6	TNFRSF1A	DYRK1A
BMP7	LIPE	CAPN2
BMPR1A	GCK	MYLK
BPHL	CTSL	NR1H3
BPIFA4P	CTSB	CDK9
BRAF	S1PR1	GRM5
BRCA1	TACR3	NOS1
BRCA2	BAZ2B	NR1H2
BRIP1	NAMPT	HSD11B1
BRMS1	AVPR2	AKT1
BRMS1L	AVPR1A	NOS2
BSCL2	ACHE	NOS3
BSG	FAAH	TRPA1
BTC	F10	LRRK2
BTK	ZAP70	RORC
BUB1B	MTOR	CACNA1C
C11orf65	PIK3CA	HTR1A
CA2	CCKAR	SLC6A5
CA9	CDK5R1	SIRT2
CALM1	CDK5	CACNA1G
CALML4	TRPC6	FAP
CASC2	TRPC3	NAMPT
CASC22	RORC	AKR1B1
CASP2	CCNB3	CCND1
CASP3	CDK1	CDK4
CASP7	CCNB1
CASP8	CCNB2
CASP9	CDK2
CAV1	CCNA1
CBFB	CCNA2
CCAR2
CCAT1
CCAT2
CCDC170
CCDC26
CCL2
CCL5
CCN1
CCN2
CCN4
CCNA2
CCNB1
CCNB2
CCND1
CCND2
CCND3
CCNE1
CCNE2
CCNG1
CCNH
CCNT2
CCR6
CCR7
CD24
CD274
CD44
CDC25A
CDC25C
CDC27
CDC42
CDC5L
CDC73
CDCA7
CDH1
CDH13
CDH2
CDH3
CDK1
CDK2
CDK4
CDK6
CDK7
CDKN1A
CDKN1B
CDKN2A
CDKN2B-AS1
CDKN2C
CDKN3
CEACAM5
CEBPB
CEMIP
CEP85L
CERNA2
CHEK1
CHEK2
CIB1
CKS1B
CLCA2
CLDN4
CLDN7
CLDND1
CLOCK
CLU
COL11A1
COMT
COX7A2L
CREB1
CREBBP
CRNDE
CSF1
CSF1R
CSF2
CSF3
CSK
CSN2
CST6
CTCF
CTLA4
CTNNB1
CTNND1
CTSB
CTSD
CTTN
CUEDC2
CUL1
CUL3
CXCL12
CXCL8
CXCR4
CYCS
CYP17A1
CYP17A1-AS1
CYP19A1
CYP1A1
CYP1A2
CYP1B1
CYP24A1
CYP2D6
CYP3A4
CYP3A5
CYTOR
DANCR
DDR1
DDR2
DDX3X
DHFR
DIRC3
DKC1
DKK1
DLEU1
DNMT1
DNMT3B
DPP10-AS1
DPYD
DRAIC
DSCAM-AS1
DUSP1
DUSP3
E2F1
E2F3
ECM1
ECT2
EDNRA
EFNA1
EFNA3
EGF
EGFR
EGOT
EGR1
EHMT1
EI24
EIF3A
EIF3E
EIF3H
EIF4E
EIF4EBP1
ELAVL1
ELF3
ELOC
EMSY
ENAH
ENG
ENO1
EP300
EPAS1
EPB41L4A-DT
EPCAM
EPHA2
EPHA3
EPHA4
EPHB4
EPOR
EPSTI1
ERBB2
ERBB3
ERBB4
ERCC1
ERCC2
ERCC3
ERCC6
EREG
ERVH48-1
ESR1
ESR2
ESRRA
ESRRG
ETS1
ETV1
ETV4
EZH2
EZR
F2R
FABP3
FABP4
FAM3C
FANCC
FANCD2
FANCM
FAS
FASLG
FASN
FBLN1
FBXW7
FGF1
FGF14-AS2
FGF2
FGF3
FGF4
FGF6
FGF7
FGF8
FGFR1
FGFR2
FGFR3
FGFR4
FHIT
FLNB
FLT1
FLT4
FN1
FOS
FOSL1
FOXA1
FOXC1
FOXC2-AS1
FOXCUT
FOXM1
FOXO1
FOXO3
FOXP3
FSCN1
FUS
FZR1
GAB1
GADD45A
GAPDH
GAS5
GATA3
GDF15
GH1
GHRH
GJA1
GLI1
GMNN
GNAS
GNG3
GNRH1
GPC6
GPER1
GPNMB
GPR161
GPX1
GRB2
GRB7
GREB1
GRM1
GRN
GRP
GSK3B
GSN
GSTM1
GSTP1
H19
H2AC18
H2AX
HBEGF
HBP1
HDAC1
HDAC2
HDAC4
HDAC5
HDAC6
HDAC9
HEATR6
HERC2
HFE
HGF
HIF1A
HIF1A-AS2
HLA-G
HMGA1
HMGB1
HMMR
HMMR-AS1
HMOX1
HNF1A
HNRNPK
HNRNPUL2-BSCL2
HOTAIR
HOTTIP
HOXA11-AS
HOXA5
HOXA-AS2
HPR
HPSE
HRAS
HSD17B1
HSP90AA1
HSPA4
HSPA5
HSPA8
HSPB1
HSPB2
HSPB8
IBSP
ICAM1
ICAM5
ID1
IDH1
IDO1
IFI16
IFI27
IFNA2
IFNB1
IFNG
IGF1
IGF1R
IGF2
IGF2R
IGFBP1
IGFBP2
IGFBP3
IGFBP4
IGFBP5
IGFBP6
IGKV@
IKBKB
IKBKE
IL10
IL11
IL17A
IL1B
IL2
IL2RA
IL3
IL4
IL6
ING1
INPPL1
INS
INSR
IRAIN
IRS1
IRS2
ITGA3
ITGA6
ITGAV
ITGB1
ITGB3
ITGB3BP
ITGB4
JADRR
JAG1
JAK2
JUN
KCNK15-AS1
KCNQ1OT1
KDM3B
KDM4B
KDM4C
KDM5B
KDR
KEAP1
KIAA0100
KIAA1671
KIF15
KISS1
KIT
KITLG
KLC1
KLF17
KLF3-AS1
KLF4
KLF5
KLK10
KLK13
KLK14
KLK3
KLK9
KLLN
KRAS
KRT14
KRT18
KRT19
KRT20
KRT5
KRT7
KRT8
KSR1
LASP1
LCN2
LDB1
LDHA
LEP
LEPR
LGALS1
LGALS3
LHCGR
LIFR
LIMK1
LINC00052
LINC00160
LINC00339
LINC00472
LINC00511
LINC00520
LINC00574
LINC00598
LINC00628
LINC00636
LINC00901
LINC00958
LINC00993
LINC01016
LINC01089
LINC01116
LINC01234
LINC01405
LINC01671
LINC02099
LINC02130
LINC-ROR
LINP1
LMTK3
LNCRNA-ATB
LOX
LOXL2
LRATD2
LRRC56
LSM1
LSP1
LYVE1
MACF1
MACROD1
MACROH2A1
MAD1L1
MAD2L1
MAGED2
MAGI2-AS3
MALAT1
MANCR
MAP2K1
MAP2K3
MAP2K4
MAP2K5
MAP3K1
MAPK1
MAPK10
MAPK12
MAPK14
MAPK3
MAPK7
MAPK8
MAPK9
MATK
MCL1
MCM2
MDM2
MED1
MED12
MED14
MEG3
MET
MIAT
MIR101-1
MIR10B
MIR122
MIR124-3
MIR125A
MIR125B1
MIR126
MIR127
MIR128-1
MIR128-2
MIR136
MIR141
MIR143
MIR145
MIR146A
MIR146B
MIR148A
MIR149
MIR152
MIR155
MIR17
MIR181A1
MIR181A2
MIR181B1
MIR181D
MIR182
MIR18A
MIR191
MIR193B
MIR195
MIR196A1
MIR196A2
MIR199A1
MIR199B
MIR200A
MIR200B
MIR200C
MIR202
MIR203A
MIR204
MIR205
MIR2052HG
MIR206
MIR20A
MIR21
MIR210
MIR22
MIR221
MIR222
MIR27A
MIR29B2
MIR29C
MIR30A
MIR30E
MIR31
MIR31HG
MIR320A
MIR328
MIR335
MIR34A
MIR373
MIR429
MIR451A
MIR497
MIR499A
MIR502
MIR510
MIR520C
MIR661
MIR663A
MIR9-1
MIR9-3
MIR96
MIR98
MIRLET7A1
MIRLET7A3
MIRLET7D
MIRLET7F1
MIRLET7F2
MIRLET7I
MKI67
MLH1
MMP1
MMP11
MMP13
MMP14
MMP17
MMP2
MMP3
MMP7
MMP9
MNX1-AS1
MRC2
MRE11
MSH2
MSH3
MSH6
MSR1
MST1R
MTA1
MTA3
MT-CYB
MTDH
MTHFR
MTOR
MT-TE
MT-TT
MTUS1
MUC1
MUCL1
MUTYH
MVP
MYB
MYC
MYH9
MYLK
NAT1
NAT2
NBAT1
NBN
NCOA1
NCOA2
NCOA3
NCOA6
NCOR1
NCOR2
NEAT1
NEK2
NET1
NF1
NF2
NFE2L2
NFKB1
NFKBIA
NGF
NGFR
NKILA
NKX2-1
NME1
NNT-AS1
NOP16
NORAD
NOS2
NOTCH1
NOTCH4
NOVA1
NPM1
NQO1
NQO2
NR1H2
NR1I2
NR3C1
NR3C2
NRG1
NRP1
NRP2
NT5E
NTRK1
NTRK2
NTRK3
NUS1
ODC1
OGG1
OLA1
OR3A4P
P3H2
PAK1
PALB2
PANDAR
PARP1
PAXIP1
PBOV1
PCID2
PCNA
PDCD1
PDCD4
PDCD4-AS1
PDGFA
PDGFB
PDGFRA
PDGFRB
PDLIM2
PDPN
PEA15
PELP1
PER1
PFN1
PGR
PHB1
PHLDA2
PIK3CA
PIK3CB
PIK3CG
PIK3R1
PIK3R4
PIN1
PINK1-AS
PIP
PKD1P6-NPIPP1
PLA2G10
PLAU
PLAUR
PLCB1
PLCG1
PLD2
PLEKHA8
PLK1
PMS2
POLE
POLQ
POSTN
POU5F1
PPARA
PPARG
PPM1D
PPP1R14C
PPP1R1B
PPP1R3A
PPP2R1A
PPP2R2A
PPP5C
PRDM14
PRDM2
PRKAA1
PRKAA2
PRKACA
PRKCA
PRKCB
PRKCD
PRKCQ
PRKD1
PRKD3
PRL
PRLR
PRMT2
PRMT7
PRRC2A
PRSS50
PSEN2
PSIP1
PSMA1
PSMB5
PTEN
PTENP1
PTGS2
PTHLH
PTK2
PTK2B
PTK6
PTN
PTP4A1
PTPA
PTPN11
PTPN3
PTPN9
PTPRC
PTPRG
PTPRG-AS1
PTTG1
PVT1
PXN
PYHIN1
QSOX1
RAB25
RAC1
RAC3
RAD21
RAD50
RAD51
RAD51B
RAD51C
RAD51D
RAD51L3-RFFL
RAD52
RAD54L
RAF1
RANBP9
RARA
RARB
RARG
RARS1
RASSF1
RASSF1-AS1
RB1
RB1CC1
RBBP4
RBBP8
RBX1
RELA
RELB
RERG
REST
RET
RHNO1
RHOA
RHOB
RHOBTB2
RHOC
RLIM
RMST
RNF11
RNF146
ROBO1
ROCK1
ROCK2
ROR1
ROR2
RPS6KA3
RPS6KB1
RRAS
RRAS2
RUNX2
RUNX3
RYBP
S100A14
S100A2
S100A4
S100A6
S100A7
SAFB
SAFB2
SCGB1D2
SCGB2A2
SCGB3A1
SDC1
SEMA3A
SERPINA3
SERPINB2
SERPINB5
SERPINE1
SF3B1
SF3B2
SFN
SGK3
SGO1
SHBG
SHC1
SIRT1
SKP2
SLC22A18
SLC2A1
SLC39A6
SLC9A3R1
SLX4
SMAD2
SMAD3
SMAD4
SMAD7
SMARCA4
SMC4
SNAI1
SNAI2
SNCG
SNHG15
SNHG16
SNHG7
SOCS3
SOD2
SOX2
SOX2-OT
SOX4
SP1
SPARC
SPDEF
SPHK1
SPHK2
SPP1
SPRY4-IT1
SRA1
SRC
SRRM3
SSTR2
ST14
ST18
ST8SIA1
ST8SIA6-AS1
STARD13
STAT1
STAT3
STAT5A
STAT5B
STIM1
STK11
STMN1
STRADA
STS
STXBP5-AS1
SULF2
SULT1A1
SULT1E1
SUSD2
SVEP1
SYK
SYP
TACC1
TACC2
TCF7L2
TCIM
TCP1
TDGF1
TEK
TERT
TFAP2A
TFAP2C
TFF1
TGFA
TGFB1
TGFB2
TGFB3
TGFBR1
TGFBR2
TGFBR3
TGIF1
THBS1
THBS4
TIE1
TIMELESS
TIMP1
TIMP2
TIMP3
TIMP4
TJP1
TMPRSS6
TNC
TNF
TNFRSF10A
TNFRSF10B
TNFRSF11A
TNFRSF11B
TNFSF10
TNFSF11
TOP1
TOP2A
TOX3
TP53
TP53BP1
TP53COR1
TP63
TP73
TP73-AS1
TPD52
TPD52L1
TPD52L2
TPM1
TPM2
TPM3
TRERF1
TRIM24
TSG101
TTC4
TUBB
TUG1
TUNAR
TWIST1
TXN
TYMP
TYMS
UCA1
UGDH
UHRF1
UIMC1
VDR
VEGFA
VEGFC
VEGFD
VIM
VTN
VWA5A
WASF3
WNT1
WNT10B
WNT3
WNT5A
WT1
WT1-AS
WWC1
WWOX
WWTR1
XBP1
XDH
XIAP
XIST
XPO1
XRCC1
XRCC2
XRCC3
XRCC5
XRCC6
YBX1
ZEB1
ZEB2
ZFAS1
ZFHX3
ZFP36
ZNF350
ZNF365
ZNF667-AS1
ZNF703
