# Supplementary material for: Comprehensive exploration of JQ1 and GSK2801 targets in breast cancer using network pharmacology and molecular modeling approaches
Source: Comput Struct Biotechnol J. 2023 Jun 3;21:3224–33. doi: 10.1016/j.csbj.2023.06.003 (PMC10781883; doi:10.1016/j.csbj.2023.06.003)
Supplement: Supplementary file 5 — Supplementary material [file mmc5.xlsx]

## Sheet: Biological Process
	Cluster	ID	Description	GeneRatio	BgRatio	pvalue	p.adjust	qvalue	geneID	Count
1	JQ1	GO:0018105	peptidyl-serine phosphorylation	2023-09-29	310/18862	5.84726e-10	1.01671e-06	4.88302e-07	CCNB1/CDK1/CDK2/EGFR/HSP90AA1/MTOR/PIK3CA/RAF1/MAPK14	9
2	JQ1	GO:0018209	peptidyl-serine modification	2023-09-29	333/18862	1.09796e-09	1.01671e-06	4.88302e-07	CCNB1/CDK1/CDK2/EGFR/HSP90AA1/MTOR/PIK3CA/RAF1/MAPK14	9
3	JQ1	GO:0016572	histone phosphorylation	2023-05-29	39/18862	3.31658e-09	2.04744e-06	9.83337e-07	CCNA2/CCNB1/CDK1/CDK2/JAK2	5
4	JQ1	GO:0032147	activation of protein kinase activity	2023-08-29	328/18862	2.39779e-08	9.31026e-06	4.47151e-06	CDK1/EGFR/F2R/JAK2/MTOR/PIK3CA/RAF1/MAPK14	8
5	JQ1	GO:0048545	response to steroid hormone	2023-08-29	330/18862	2.51357e-08	9.31026e-06	4.47151e-06	AR/CASP3/EGFR/IDH1/JAK2/NR3C1/NR3C2/PGR	8
6	JQ1	GO:0035994	response to muscle stretch	2023-04-29	22/18862	3.23295e-08	9.97905e-06	4.79271e-06	PIK3CA/PTK2/RAF1/MAPK14	4
7	JQ1	GO:0048732	gland development	2023-08-29	413/18862	1.4162e-07	3.74687e-05	1.79953e-05	AR/CCNB2/EGFR/JAK2/PGR/PIK3CA/RAF1/MET	8
8	JQ1	GO:0051897	positive regulation of protein kinase B signaling	2023-06-29	175/18862	2.32919e-07	5.39207e-05	2.58969e-05	EGFR/HSP90AA1/MTOR/PIK3CA/PTK2/MET	6
9	JQ1	GO:0006367	transcription initiation from RNA polymerase II promoter	2023-06-29	187/18862	3.44342e-07	6.68943e-05	3.21278e-05	AR/CCNB1/CDK1/NR3C1/NR3C2/PGR	6
10	JQ1	GO:0000079	regulation of cyclin-dependent protein serine/threonine kinase activity	2023-05-29	101/18862	4.27193e-07	6.68943e-05	3.21278e-05	CASP3/CCNA2/CCNB1/CCNB2/EGFR	5
11	JQ1	GO:2000379	positive regulation of reactive oxygen species metabolic process	2023-05-29	101/18862	4.27193e-07	6.68943e-05	3.21278e-05	EGFR/HSP90AA1/JAK2/MTOR/MAPK14	5
12	JQ1	GO:1904029	regulation of cyclin-dependent protein kinase activity	2023-05-29	105/18862	5.18567e-07	6.68943e-05	3.21278e-05	CASP3/CCNA2/CCNB1/CCNB2/EGFR	5
13	JQ1	GO:0071383	cellular response to steroid hormone stimulus	2023-06-29	201/18862	5.2626e-07	6.68943e-05	3.21278e-05	AR/EGFR/JAK2/NR3C1/NR3C2/PGR	6
14	JQ1	GO:0046677	response to antibiotic	2023-04-29	43/18862	5.33406e-07	6.68943e-05	3.21278e-05	CASP3/HSP90AA1/JAK2/MDM2	4
15	JQ1	GO:0009612	response to mechanical stimulus	2023-06-29	202/18862	5.418e-07	6.68943e-05	3.21278e-05	CCNB1/EGFR/PIK3CA/PTK2/RAF1/MAPK14	6
16	JQ1	GO:0007265	Ras protein signal transduction	2023-07-29	338/18862	6.19998e-07	7.17648e-05	3.4467e-05	CCNA2/CDK2/F2R/JAK2/RAF1/MAPK14/MET	7
17	JQ1	GO:0007077	mitotic nuclear envelope disassembly	2023-03-29	12/18862	7.12205e-07	7.28546e-05	3.49904e-05	CCNB1/CCNB2/CDK1	3
18	JQ1	GO:0062197	cellular response to chemical stress	2023-07-29	347/18862	7.39529e-07	7.28546e-05	3.49904e-05	CASP3/CCNA2/CDK2/EGFR/JAK2/PIK3CA/MET	7
19	JQ1	GO:0030518	intracellular steroid hormone receptor signaling pathway	2023-05-29	113/18862	7.47428e-07	7.28546e-05	3.49904e-05	AR/JAK2/NR3C1/NR3C2/PGR	5
20	JQ1	GO:0000186	activation of MAPKK activity	2023-04-29	51/18862	1.07099e-06	9.91741e-05	4.76311e-05	EGFR/F2R/JAK2/RAF1	4
21	JQ1	GO:0014066	regulation of phosphatidylinositol 3-kinase signaling	2023-05-29	127/18862	1.33376e-06	0.000108541	5.21297e-05	EGFR/F2R/JAK2/PIK3CA/PTK2	5
22	JQ1	GO:0030397	membrane disassembly	2023-03-29	15/18862	1.46841e-06	0.000108541	5.21297e-05	CCNB1/CCNB2/CDK1	3
23	JQ1	GO:0051081	nuclear envelope disassembly	2023-03-29	15/18862	1.46841e-06	0.000108541	5.21297e-05	CCNB1/CCNB2/CDK1	3
24	JQ1	GO:0042770	signal transduction in response to DNA damage	2023-05-29	131/18862	1.55467e-06	0.000108541	5.21297e-05	CCNB1/CDK1/CDK2/MDM2/MAPK14	5
25	JQ1	GO:0006977	DNA damage response, signal transduction by p53 class mediator resulting in cell cycle arrest	2023-04-29	56/18862	1.56576e-06	0.000108541	5.21297e-05	CCNB1/CDK1/CDK2/MDM2	4
26	JQ1	GO:0072431	signal transduction involved in mitotic G1 DNA damage checkpoint	2023-04-29	57/18862	1.68215e-06	0.000108541	5.21297e-05	CCNB1/CDK1/CDK2/MDM2	4
27	JQ1	GO:1902400	intracellular signal transduction involved in G1 DNA damage checkpoint	2023-04-29	57/18862	1.68215e-06	0.000108541	5.21297e-05	CCNB1/CDK1/CDK2/MDM2	4
28	JQ1	GO:0043401	steroid hormone mediated signaling pathway	2023-05-29	134/18862	1.73853e-06	0.000108541	5.21297e-05	AR/JAK2/NR3C1/NR3C2/PGR	5
29	JQ1	GO:0051896	regulation of protein kinase B signaling	2023-06-29	247/18862	1.7512e-06	0.000108541	5.21297e-05	EGFR/HSP90AA1/MTOR/PIK3CA/PTK2/MET	6
30	JQ1	GO:0006352	DNA-templated transcription, initiation	2023-06-29	249/18862	1.83507e-06	0.000108541	5.21297e-05	AR/CCNB1/CDK1/NR3C1/NR3C2/PGR	6
31	JQ1	GO:0048872	homeostasis of number of cells	2023-06-29	249/18862	1.83507e-06	0.000108541	5.21297e-05	CASP3/CCNB2/F2R/JAK2/MAPK14/STAT3	6
32	JQ1	GO:1902402	signal transduction involved in mitotic DNA damage checkpoint	2023-04-29	59/18862	1.93404e-06	0.000108541	5.21297e-05	CCNB1/CDK1/CDK2/MDM2	4
33	JQ1	GO:1902403	signal transduction involved in mitotic DNA integrity checkpoint	2023-04-29	59/18862	1.93404e-06	0.000108541	5.21297e-05	CCNB1/CDK1/CDK2/MDM2	4
34	JQ1	GO:0072413	signal transduction involved in mitotic cell cycle checkpoint	2023-04-29	61/18862	2.2129e-06	0.000119278	5.72865e-05	CCNB1/CDK1/CDK2/MDM2	4
35	JQ1	GO:0000086	G2/M transition of mitotic cell cycle	2023-06-29	258/18862	2.25417e-06	0.000119278	5.72865e-05	CCNA2/CCNB1/CCNB2/CDK1/CDK2/HSP90AA1	6
36	JQ1	GO:0031571	mitotic G1 DNA damage checkpoint	2023-04-29	62/18862	2.36301e-06	0.000121564	5.83843e-05	CCNB1/CDK1/CDK2/MDM2	4
37	JQ1	GO:0044783	G1 DNA damage checkpoint	2023-04-29	63/18862	2.52054e-06	0.000122843	5.89987e-05	CCNB1/CDK1/CDK2/MDM2	4
38	JQ1	GO:0044819	mitotic G1/S transition checkpoint	2023-04-29	63/18862	2.52054e-06	0.000122843	5.89987e-05	CCNB1/CDK1/CDK2/MDM2	4
39	JQ1	GO:0000077	DNA damage checkpoint	2023-05-29	148/18862	2.83553e-06	0.000134651	6.46699e-05	CCNB1/CDK1/CDK2/MDM2/MAPK14	5
40	JQ1	GO:0043491	protein kinase B signaling	2023-06-29	273/18862	3.12461e-06	0.000144149	6.92314e-05	EGFR/HSP90AA1/MTOR/PIK3CA/PTK2/MET	6
41	JQ1	GO:0030522	intracellular receptor signaling pathway	2023-06-29	274/18862	3.1912e-06	0.000144149	6.92314e-05	AR/JAK2/NR3C1/NR3C2/PGR/STAT3	6
42	JQ1	GO:0044839	cell cycle G2/M phase transition	2023-06-29	276/18862	3.32786e-06	0.000146743	7.04772e-05	CCNA2/CCNB1/CCNB2/CDK1/CDK2/HSP90AA1	6
43	JQ1	GO:0014065	phosphatidylinositol 3-kinase signaling	2023-05-29	154/18862	3.44607e-06	0.000148422	7.12835e-05	EGFR/F2R/JAK2/PIK3CA/PTK2	5
44	JQ1	GO:0031570	DNA integrity checkpoint	2023-05-29	156/18862	3.67104e-06	0.000154517	7.42111e-05	CCNB1/CDK1/CDK2/MDM2/MAPK14	5
45	JQ1	GO:0006979	response to oxidative stress	2023-07-29	444/18862	3.80713e-06	0.000156685	7.52521e-05	CASP3/CCNA2/CDK2/EGFR/IDH1/JAK2/MET	7
46	JQ1	GO:0072401	signal transduction involved in DNA integrity checkpoint	2023-04-29	73/18862	4.55705e-06	0.000179567	8.6242e-05	CCNB1/CDK1/CDK2/MDM2	4
47	JQ1	GO:0072422	signal transduction involved in DNA damage checkpoint	2023-04-29	73/18862	4.55705e-06	0.000179567	8.6242e-05	CCNB1/CDK1/CDK2/MDM2	4
48	JQ1	GO:0044843	cell cycle G1/S phase transition	2023-06-29	298/18862	5.17264e-06	0.000199578	9.58526e-05	CCNA2/CCNB1/CDK1/CDK2/EGFR/MDM2	6
49	JQ1	GO:0072395	signal transduction involved in cell cycle checkpoint	2023-04-29	76/18862	5.3545e-06	0.000202378	9.71976e-05	CCNB1/CDK1/CDK2/MDM2	4
50	JQ1	GO:2000045	regulation of G1/S transition of mitotic cell cycle	2023-05-29	174/18862	6.25938e-06	0.000231847	0.000111351	CCNB1/CDK1/CDK2/EGFR/MDM2	5
51	JQ1	GO:0060396	growth hormone receptor signaling pathway	2023-03-29	24/18862	6.47148e-06	0.000235004	0.000112867	JAK2/PTK2/STAT3	3
52	JQ1	GO:0009895	negative regulation of catabolic process	2023-06-29	312/18862	6.72867e-06	0.000239644	0.000115096	EGFR/MTOR/PIK3CA/MAPK14/MET/STAT3	6
53	JQ1	GO:0071158	positive regulation of cell cycle arrest	2023-04-29	82/18862	7.25338e-06	0.00025141	0.000120747	CCNB1/CDK1/CDK2/MDM2	4
54	JQ1	GO:0071378	cellular response to growth hormone stimulus	2023-03-29	25/18862	7.34636e-06	0.00025141	0.000120747	JAK2/PTK2/STAT3	3
55	JQ1	GO:0071900	regulation of protein serine/threonine kinase activity	2023-07-29	492/18862	7.46629e-06	0.00025141	0.000120747	CASP3/CCNA2/CCNB1/CCNB2/CDK1/EGFR/MAPK14	7
56	JQ1	GO:0010507	negative regulation of autophagy	2023-04-29	83/18862	7.61256e-06	0.000251758	0.000120914	MTOR/PIK3CA/MET/STAT3	4
57	JQ1	GO:0048015	phosphatidylinositol-mediated signaling	2023-05-29	192/18862	1.01007e-05	0.000322527	0.000154903	EGFR/F2R/JAK2/PIK3CA/PTK2	5
58	JQ1	GO:2000377	regulation of reactive oxygen species metabolic process	2023-05-29	192/18862	1.01007e-05	0.000322527	0.000154903	EGFR/HSP90AA1/JAK2/MTOR/MAPK14	5
59	JQ1	GO:0009755	hormone-mediated signaling pathway	2023-05-29	193/18862	1.03584e-05	0.000324311	0.000155759	AR/JAK2/NR3C1/NR3C2/PGR	5
60	JQ1	GO:0014068	positive regulation of phosphatidylinositol 3-kinase signaling	2023-04-29	90/18862	1.05068e-05	0.000324311	0.000155759	F2R/JAK2/PIK3CA/PTK2	4
61	JQ1	GO:1902806	regulation of cell cycle G1/S phase transition	2023-05-29	195/18862	1.0889e-05	0.000330597	0.000158778	CCNB1/CDK1/CDK2/EGFR/MDM2	5
62	JQ1	GO:0048017	inositol lipid-mediated signaling	2023-05-29	196/18862	1.11622e-05	0.000333424	0.000160136	EGFR/F2R/JAK2/PIK3CA/PTK2	5
63	JQ1	GO:0001666	response to hypoxia	2023-06-29	348/18862	1.25366e-05	0.000368538	0.000177	CASP3/CCNA2/CCNB1/MDM2/MTOR/RAF1	6
64	JQ1	GO:0048010	vascular endothelial growth factor receptor signaling pathway	2023-04-29	96/18862	1.35731e-05	0.000392771	0.000188639	HSP90AA1/PIK3CA/PTK2/MAPK14	4
65	JQ1	GO:0036293	response to decreased oxygen levels	2023-06-29	360/18862	1.51934e-05	0.000422158	0.000202753	CASP3/CCNA2/CCNB1/MDM2/MTOR/RAF1	6
66	JQ1	GO:0000075	cell cycle checkpoint	2023-05-29	209/18862	1.52262e-05	0.000422158	0.000202753	CCNB1/CDK1/CDK2/MDM2/MAPK14	5
67	JQ1	GO:0043279	response to alkaloid	2023-04-29	99/18862	1.53319e-05	0.000422158	0.000202753	CASP3/CASP7/CCNA2/MTOR	4
68	JQ1	GO:0038128	ERBB2 signaling pathway	2023-03-29	32/18862	1.57283e-05	0.000422158	0.000202753	EGFR/HSP90AA1/PIK3CA	3
69	JQ1	GO:0071312	cellular response to alkaloid	2023-03-29	32/18862	1.57283e-05	0.000422158	0.000202753	CASP3/CASP7/CCNA2	3
70	JQ1	GO:0045862	positive regulation of proteolysis	2023-06-29	367/18862	1.69425e-05	0.000448251	0.000215285	CTSD/F2R/JAK2/MDM2/PTK2/STAT3	6
71	JQ1	GO:0044773	mitotic DNA damage checkpoint	2023-04-29	102/18862	1.7253e-05	0.000449396	0.000215835	CCNB1/CDK1/CDK2/MDM2	4
72	JQ1	GO:0018108	peptidyl-tyrosine phosphorylation	2023-06-29	369/18862	1.74711e-05	0.000449396	0.000215835	EGFR/JAK2/MTOR/PTK2/MET/STAT3	6
73	JQ1	GO:0018212	peptidyl-tyrosine modification	2023-06-29	372/18862	1.8289e-05	0.000463989	0.000222843	EGFR/JAK2/MTOR/PTK2/MET/STAT3	6
74	JQ1	GO:0043276	anoikis	2023-03-29	34/18862	1.89363e-05	0.000473919	0.000227613	MTOR/PIK3CA/PTK2	3
75	JQ1	GO:0030330	DNA damage response, signal transduction by p53 class mediator	2023-04-29	106/18862	2.00831e-05	0.000489393	0.000235045	CCNB1/CDK1/CDK2/MDM2	4
76	JQ1	GO:0044774	mitotic DNA integrity checkpoint	2023-04-29	106/18862	2.00831e-05	0.000489393	0.000235045	CCNB1/CDK1/CDK2/MDM2	4
77	JQ1	GO:0033002	muscle cell proliferation	2023-05-29	222/18862	2.03633e-05	0.000489778	0.000235229	CCNB1/EGFR/JAK2/MTOR/MAPK14	5
78	JQ1	GO:0033138	positive regulation of peptidyl-serine phosphorylation	2023-04-29	107/18862	2.08409e-05	0.000494838	0.000237659	EGFR/HSP90AA1/PIK3CA/RAF1	4
79	JQ1	GO:0000302	response to reactive oxygen species	2023-05-29	224/18862	2.12607e-05	0.000498414	0.000239377	CASP3/CCNA2/CDK2/EGFR/MET	5
80	JQ1	GO:0071156	regulation of cell cycle arrest	2023-04-29	108/18862	2.16195e-05	0.000500492	0.000240375	CCNB1/CDK1/CDK2/MDM2	4
81	JQ1	GO:0070482	response to oxygen levels	2023-06-29	385/18862	2.21991e-05	0.000507565	0.000243772	CASP3/CCNA2/CCNB1/MDM2/MTOR/RAF1	6
82	JQ1	GO:1901653	cellular response to peptide	2023-06-29	391/18862	2.42183e-05	0.000546979	0.000262702	CCNA2/JAK2/MDM2/PIK3CA/PTK2/STAT3	6
83	JQ1	GO:0045429	positive regulation of nitric oxide biosynthetic process	2023-03-29	38/18862	2.65855e-05	0.000590027	0.000283376	HSP90AA1/JAK2/MTOR	3
84	JQ1	GO:0007050	cell cycle arrest	2023-05-29	235/18862	2.67615e-05	0.000590027	0.000283376	CCNB1/CDK1/CDK2/MDM2/MTOR	5
85	JQ1	GO:0030218	erythrocyte differentiation	2023-04-29	115/18862	2.76832e-05	0.000603169	0.000289688	CASP3/JAK2/MAPK14/STAT3	4
86	JQ1	GO:0060416	response to growth hormone	2023-03-29	39/18862	2.87712e-05	0.000612462	0.000294152	JAK2/PTK2/STAT3	3
87	JQ1	GO:1904407	positive regulation of nitric oxide metabolic process	2023-03-29	39/18862	2.87712e-05	0.000612462	0.000294152	HSP90AA1/JAK2/MTOR	3
88	JQ1	GO:0048608	reproductive structure development	2023-06-29	405/18862	2.95105e-05	0.000621061	0.000298282	AR/CASP3/IDH1/PGR/PTK2/MAPK14	6
89	JQ1	GO:0045931	positive regulation of mitotic cell cycle	2023-04-29	118/18862	3.06309e-05	0.000632363	0.00030371	CCNB1/CDK1/EGFR/MDM2	4
90	JQ1	GO:0061458	reproductive system development	2023-06-29	408/18862	3.07575e-05	0.000632363	0.00030371	AR/CASP3/IDH1/PGR/PTK2/MAPK14	6
91	JQ1	GO:0055023	positive regulation of cardiac muscle tissue growth	2023-03-29	40/18862	3.10718e-05	0.000632363	0.00030371	CCNB1/MTOR/MAPK14	3
92	JQ1	GO:2000134	negative regulation of G1/S transition of mitotic cell cycle	2023-04-29	119/18862	3.16627e-05	0.000637383	0.000306121	CCNB1/CDK1/CDK2/MDM2	4
93	JQ1	GO:0034101	erythrocyte homeostasis	2023-04-29	121/18862	3.38025e-05	0.000673142	0.000323295	CASP3/JAK2/MAPK14/STAT3	4
94	JQ1	GO:1902807	negative regulation of cell cycle G1/S phase transition	2023-04-29	124/18862	3.72085e-05	0.000733088	0.000352085	CCNB1/CDK1/CDK2/MDM2	4
95	JQ1	GO:0032355	response to estradiol	2023-04-29	125/18862	3.83978e-05	0.000748555	0.000359514	CASP3/CCNA2/EGFR/STAT3	4
96	JQ1	GO:0031330	negative regulation of cellular catabolic process	2023-05-29	255/18862	3.9545e-05	0.000762888	0.000366398	MTOR/PIK3CA/MAPK14/MET/STAT3	5
97	JQ1	GO:0060421	positive regulation of heart growth	2023-03-29	44/18862	4.14795e-05	0.00079196	0.00038036	CCNB1/MTOR/MAPK14	3
98	JQ1	GO:0043434	response to peptide hormone	2023-06-29	435/18862	4.40088e-05	0.000831677	0.000399435	CCNA2/JAK2/MTOR/PIK3CA/PTK2/STAT3	6
99	JQ1	GO:0007548	sex differentiation	2023-05-29	262/18862	4.49904e-05	0.000841638	0.00040422	AR/CASP3/CYP17A1/IDH1/PGR	5
100	JQ1	GO:0072331	signal transduction by p53 class mediator	2023-05-29	263/18862	4.58135e-05	0.000848465	0.000407499	CCNB1/CDK1/CDK2/MDM2/MAPK14	5
101	JQ1	GO:1901990	regulation of mitotic cell cycle phase transition	2023-06-29	439/18862	4.6312e-05	0.000849206	0.000407854	CCNB1/CDK1/CDK2/EGFR/HSP90AA1/MDM2	6
102	JQ1	GO:0000082	G1/S transition of mitotic cell cycle	2023-05-29	275/18862	5.66312e-05	0.00101826	0.000489049	CCNB1/CDK1/CDK2/EGFR/MDM2	5
103	JQ1	GO:0034504	protein localization to nucleus	2023-05-29	275/18862	5.66312e-05	0.00101826	0.000489049	CDK1/JAK2/MDM2/MAPK14/STAT3	5
104	JQ1	GO:0015980	energy derivation by oxidation of organic compounds	2023-05-29	278/18862	5.96213e-05	0.00106172	0.000509919	CCNB1/CDK1/IDH1/MTOR/PIK3CA	5
105	JQ1	GO:0072593	reactive oxygen species metabolic process	2023-05-29	281/18862	6.27321e-05	0.00110647	0.000531414	EGFR/HSP90AA1/JAK2/MTOR/MAPK14	5
106	JQ1	GO:0033135	regulation of peptidyl-serine phosphorylation	2023-04-29	143/18862	6.49214e-05	0.00113429	0.000544772	EGFR/HSP90AA1/PIK3CA/RAF1	4
107	JQ1	GO:0002262	myeloid cell homeostasis	2023-04-29	145/18862	6.85251e-05	0.00116636	0.000560175	CASP3/JAK2/MAPK14/STAT3	4
108	JQ1	GO:0038127	ERBB signaling pathway	2023-04-29	145/18862	6.85251e-05	0.00116636	0.000560175	EGFR/HSP90AA1/PIK3CA/PTK2	4
109	JQ1	GO:0006998	nuclear envelope organization	2023-03-29	52/18862	6.86463e-05	0.00116636	0.000560175	CCNB1/CCNB2/CDK1	3
110	JQ1	GO:1901987	regulation of cell cycle phase transition	2023-06-29	478/18862	7.42659e-05	0.00125037	0.000600524	CCNB1/CDK1/CDK2/EGFR/HSP90AA1/MDM2	6
111	JQ1	GO:0046622	positive regulation of organ growth	2023-03-29	54/18862	7.68863e-05	0.00128282	0.000616111	CCNB1/MTOR/MAPK14	3
112	JQ1	GO:0048511	rhythmic process	2023-05-29	294/18862	7.7691e-05	0.00128468	0.000617001	CASP3/CDK1/EGFR/MTOR/PGR	5
113	JQ1	GO:1903428	positive regulation of reactive oxygen species biosynthetic process	2023-03-29	55/18862	8.12381e-05	0.00133144	0.000639462	HSP90AA1/JAK2/MTOR	3
114	JQ1	GO:0034599	cellular response to oxidative stress	2023-05-29	299/18862	8.41252e-05	0.00136667	0.000656379	CCNA2/CDK2/EGFR/JAK2/MET	5
115	JQ1	GO:0060135	maternal process involved in female pregnancy	2023-03-29	56/18862	8.57479e-05	0.00138091	0.000663222	AR/MTOR/PGR	3
116	JQ1	GO:1901214	regulation of neuron death	2023-05-29	302/18862	8.81785e-05	0.00140781	0.000676142	CASP3/F2R/JAK2/MTOR/PIK3CA	5
117	JQ1	GO:0090068	positive regulation of cell cycle process	2023-05-29	303/18862	8.95625e-05	0.00141769	0.000680884	CCNB1/CDK1/CDK2/EGFR/MDM2	5
118	JQ1	GO:0007093	mitotic cell cycle checkpoint	2023-04-29	159/18862	9.79766e-05	0.00152384	0.000731864	CCNB1/CDK1/CDK2/MDM2	4
119	JQ1	GO:0034614	cellular response to reactive oxygen species	2023-04-29	159/18862	9.79766e-05	0.00152384	0.000731864	CCNA2/CDK2/EGFR/MET	4
120	JQ1	GO:0045428	regulation of nitric oxide biosynthetic process	2023-03-29	59/18862	0.000100251	0.00152384	0.000731864	HSP90AA1/JAK2/MTOR	3
121	JQ1	GO:0090303	positive regulation of wound healing	2023-03-29	59/18862	0.000100251	0.00152384	0.000731864	F2R/MTOR/PTK2	3
122	JQ1	GO:0043467	regulation of generation of precursor metabolites and energy	2023-04-29	160/18862	0.000100382	0.00152384	0.000731864	CCNB1/CDK1/MTOR/PIK3CA	4
123	JQ1	GO:0080164	regulation of nitric oxide metabolic process	2023-03-29	61/18862	0.000110756	0.00166765	0.000800934	HSP90AA1/JAK2/MTOR	3
124	JQ1	GO:0048638	regulation of developmental growth	2023-05-29	319/18862	0.000114074	0.00170376	0.000818275	AR/CCNB1/MTOR/PIK3CA/MAPK14	5
125	JQ1	GO:0035265	organ growth	2023-04-29	166/18862	0.000115729	0.00170895	0.000820772	AR/CCNB1/MTOR/MAPK14	4
126	JQ1	GO:0042698	ovulation cycle	2023-03-29	62/18862	0.000116268	0.00170895	0.000820772	CASP3/EGFR/PGR	3
127	JQ1	GO:0045930	negative regulation of mitotic cell cycle	2023-05-29	321/18862	0.000117468	0.001713	0.000822714	CCNB1/CDK1/CDK2/EGFR/MDM2	5
128	JQ1	GO:0061180	mammary gland epithelium development	2023-03-29	63/18862	0.000121955	0.00174661	0.000838855	AR/JAK2/PGR	3
129	JQ1	GO:0045945	positive regulation of transcription by RNA polymerase III	2029-02-01	11/18862	0.000124462	0.00174661	0.000838855	AR/MTOR	2
130	JQ1	GO:0070106	interleukin-27-mediated signaling pathway	2029-02-01	11/18862	0.000124462	0.00174661	0.000838855	JAK2/STAT3	2
131	JQ1	GO:0070757	interleukin-35-mediated signaling pathway	2029-02-01	11/18862	0.000124462	0.00174661	0.000838855	JAK2/STAT3	2
132	JQ1	GO:0071375	cellular response to peptide hormone stimulus	2023-05-29	325/18862	0.000124488	0.00174661	0.000838855	CCNA2/JAK2/PIK3CA/PTK2/STAT3	5
133	JQ1	GO:0010506	regulation of autophagy	2023-05-29	328/18862	0.000129962	0.00180969	0.000869154	CASP3/MTOR/PIK3CA/MET/STAT3	5
134	JQ1	GO:0071214	cellular response to abiotic stimulus	2023-05-29	330/18862	0.000133712	0.00183433	0.000880988	CASP3/EGFR/MDM2/PIK3CA/MAPK14	5
135	JQ1	GO:0104004	cellular response to environmental stimulus	2023-05-29	330/18862	0.000133712	0.00183433	0.000880988	CASP3/EGFR/MDM2/PIK3CA/MAPK14	5
136	JQ1	GO:0070493	thrombin-activated receptor signaling pathway	2029-02-01	12/18862	0.000149211	0.00203191	0.00097588	F2R/MET	2
137	JQ1	GO:0070997	neuron death	2023-05-29	342/18862	0.000157995	0.00213581	0.00102578	CASP3/F2R/JAK2/MTOR/PIK3CA	5
138	JQ1	GO:0010950	positive regulation of endopeptidase activity	2023-04-29	182/18862	0.000164939	0.00221353	0.00106311	CTSD/F2R/JAK2/STAT3	4
139	JQ1	GO:0055021	regulation of cardiac muscle tissue growth	2023-03-29	70/18862	0.0001669	0.00222373	0.00106801	CCNB1/MTOR/MAPK14	3
140	JQ1	GO:0014855	striated muscle cell proliferation	2023-03-29	72/18862	0.000181464	0.00238349	0.00114474	CCNB1/JAK2/MAPK14	3
141	JQ1	GO:1903036	positive regulation of response to wounding	2023-03-29	72/18862	0.000181464	0.00238349	0.00114474	F2R/MTOR/PTK2	3
142	JQ1	GO:0045333	cellular respiration	2023-04-29	187/18862	0.000183015	0.00238693	0.00114639	CCNB1/CDK1/IDH1/PIK3CA	4
143	JQ1	GO:0006809	nitric oxide biosynthetic process	2023-03-29	73/18862	0.000189046	0.00244834	0.00117588	HSP90AA1/JAK2/MTOR	3
144	JQ1	GO:0046578	regulation of Ras protein signal transduction	2023-04-29	190/18862	0.000194525	0.00250181	0.00120156	F2R/JAK2/RAF1/MET	4
145	JQ1	GO:0031099	regeneration	2023-04-29	192/18862	0.000202484	0.00258621	0.0012421	CCNA2/CCNB1/EGFR/JAK2	4
146	JQ1	GO:0031958	corticosteroid receptor signaling pathway	2029-02-01	14/18862	0.000205339	0.00258699	0.00124247	JAK2/NR3C1	2
147	JQ1	GO:0060397	growth hormone receptor signaling pathway via JAK-STAT	2029-02-01	14/18862	0.000205339	0.00258699	0.00124247	JAK2/STAT3	2
148	JQ1	GO:0017038	protein import	2023-04-29	194/18862	0.000210675	0.00263628	0.00126615	HSP90AA1/JAK2/MAPK14/STAT3	4
149	JQ1	GO:0046209	nitric oxide metabolic process	2023-03-29	77/18862	0.000221425	0.00273385	0.00131301	HSP90AA1/JAK2/MTOR	3
150	JQ1	GO:0060420	regulation of heart growth	2023-03-29	77/18862	0.000221425	0.00273385	0.00131301	CCNB1/MTOR/MAPK14	3
151	JQ1	GO:0043523	regulation of neuron apoptotic process	2023-04-29	197/18862	0.000223406	0.00274006	0.00131599	CASP3/F2R/JAK2/PIK3CA	4
152	JQ1	GO:2001057	reactive nitrogen species metabolic process	2023-03-29	78/18862	0.000230044	0.0028029	0.00134617	HSP90AA1/JAK2/MTOR	3
153	JQ1	GO:0010952	positive regulation of peptidase activity	2023-04-29	200/18862	0.000236684	0.00282822	0.00135833	CTSD/F2R/JAK2/STAT3	4
154	JQ1	GO:0010831	positive regulation of myotube differentiation	2029-02-01	15/18862	0.000236703	0.00282822	0.00135833	MTOR/MAPK14	2
155	JQ1	GO:0071732	cellular response to nitric oxide	2029-02-01	15/18862	0.000236703	0.00282822	0.00135833	CCNA2/CDK2	2
156	JQ1	GO:0010389	regulation of G2/M transition of mitotic cell cycle	2023-04-29	203/18862	0.000250522	0.00297415	0.00142842	CCNB1/CDK1/CDK2/HSP90AA1	4
157	JQ1	GO:0043281	regulation of cysteine-type endopeptidase activity involved in apoptotic process	2023-04-29	205/18862	0.000260065	0.00306778	0.00147338	CTSD/F2R/JAK2/RAF1	4
158	JQ1	GO:0071456	cellular response to hypoxia	2023-04-29	206/18862	0.000264934	0.00310543	0.00149147	CCNA2/CCNB1/MDM2/MTOR	4
159	JQ1	GO:0031145	anaphase-promoting complex-dependent catabolic process	2023-03-29	83/18862	0.000276406	0.00321952	0.00154626	CCNB1/CDK1/CDK2	3
160	JQ1	GO:0010001	glial cell differentiation	2023-04-29	210/18862	0.000285067	0.00329388	0.00158198	CDK1/EGFR/MTOR/STAT3	4
161	JQ1	GO:0035023	regulation of Rho protein signal transduction	2023-03-29	84/18862	0.000286347	0.00329388	0.00158198	F2R/RAF1/MET	3
162	JQ1	GO:0008406	gonad development	2023-04-29	212/18862	0.000295536	0.00336902	0.00161806	AR/CASP3/IDH1/PGR	4
163	JQ1	GO:1900182	positive regulation of protein localization to nucleus	2023-03-29	85/18862	0.000296517	0.00336902	0.00161806	CDK1/JAK2/MAPK14	3
164	JQ1	GO:0002295	T-helper cell lineage commitment	2029-02-01	17/18862	0.000306003	0.00339628	0.00163116	MTOR/STAT3	2
165	JQ1	GO:1902170	cellular response to reactive nitrogen species	2029-02-01	17/18862	0.000306003	0.00339628	0.00163116	CCNA2/CDK2	2
166	JQ1	GO:2000811	negative regulation of anoikis	2029-02-01	17/18862	0.000306003	0.00339628	0.00163116	PIK3CA/PTK2	2
167	JQ1	GO:0036294	cellular response to decreased oxygen levels	2023-04-29	214/18862	0.000306279	0.00339628	0.00163116	CCNA2/CCNB1/MDM2/MTOR	4
168	JQ1	GO:0045787	positive regulation of cell cycle	2023-05-29	395/18862	0.000308086	0.00339628	0.00163116	CCNB1/CDK1/CDK2/EGFR/MDM2	5
169	JQ1	GO:0071241	cellular response to inorganic substance	2023-04-29	216/18862	0.000317299	0.00347715	0.00167	CCNA2/CCNB1/CDK2/EGFR	4
170	JQ1	GO:0045137	development of primary sexual characteristics	2023-04-29	217/18862	0.000322915	0.00349731	0.00167968	AR/CASP3/IDH1/PGR	4
171	JQ1	GO:0097191	extrinsic apoptotic signaling pathway	2023-04-29	217/18862	0.000322915	0.00349731	0.00167968	AR/CASP3/JAK2/RAF1	4
172	JQ1	GO:1902749	regulation of cell cycle G2/M phase transition	2023-04-29	219/18862	0.000334361	0.00360021	0.0017291	CCNB1/CDK1/CDK2/HSP90AA1	4
173	JQ1	GO:1901992	positive regulation of mitotic cell cycle phase transition	2023-03-29	91/18862	0.000362458	0.00388019	0.00186357	CCNB1/CDK1/EGFR	3
174	JQ1	GO:0055017	cardiac muscle tissue growth	2023-03-29	92/18862	0.00037429	0.00396105	0.0019024	CCNB1/MTOR/MAPK14	3
175	JQ1	GO:1901655	cellular response to ketone	2023-03-29	92/18862	0.00037429	0.00396105	0.0019024	AR/EGFR/NR3C1	3
176	JQ1	GO:0046777	protein autophosphorylation	2023-04-29	226/18862	0.000376722	0.00396414	0.00190389	EGFR/JAK2/MTOR/PTK2	4
177	JQ1	GO:0044320	cellular response to leptin stimulus	2029-02-01	19/18862	0.000384021	0.00399554	0.00191897	CCNA2/STAT3	2
178	JQ1	GO:0071731	response to nitric oxide	2029-02-01	19/18862	0.000384021	0.00399554	0.00191897	CCNA2/CDK2	2
179	JQ1	GO:0008585	female gonad development	2023-03-29	93/18862	0.000386367	0.00399749	0.00191991	CASP3/IDH1/PGR	3
180	JQ1	GO:0051402	neuron apoptotic process	2023-04-29	230/18862	0.000402586	0.00411	0.00197394	CASP3/F2R/JAK2/PIK3CA	4
181	JQ1	GO:2000116	regulation of cysteine-type endopeptidase activity	2023-04-29	230/18862	0.000402586	0.00411	0.00197394	CTSD/F2R/JAK2/RAF1	4
182	JQ1	GO:0030099	myeloid cell differentiation	2023-05-29	419/18862	0.000403898	0.00411	0.00197394	CASP3/JAK2/MTOR/MAPK14/STAT3	5
183	JQ1	GO:0071453	cellular response to oxygen levels	2023-04-29	231/18862	0.000409246	0.00414166	0.00198914	CCNA2/CCNB1/MDM2/MTOR	4
184	JQ1	GO:0048661	positive regulation of smooth muscle cell proliferation	2023-03-29	96/18862	0.000424098	0.00424449	0.00203853	EGFR/JAK2/MTOR	3
185	JQ1	GO:0043373	CD4-positive, alpha-beta T cell lineage commitment	2029-02-01	20/18862	0.000426283	0.00424449	0.00203853	MTOR/STAT3	2
186	JQ1	GO:0060444	branching involved in mammary gland duct morphogenesis	2029-02-01	20/18862	0.000426283	0.00424449	0.00203853	AR/PGR	2
187	JQ1	GO:0052548	regulation of endopeptidase activity	2023-05-29	426/18862	0.000435691	0.0043067	0.00206841	CTSD/F2R/JAK2/RAF1/STAT3	5
188	JQ1	GO:0046545	development of primary female sexual characteristics	2023-03-29	97/18862	0.000437181	0.0043067	0.00206841	CASP3/IDH1/PGR	3
189	JQ1	GO:1903426	regulation of reactive oxygen species biosynthetic process	2023-03-29	99/18862	0.000464122	0.0045479	0.00218425	HSP90AA1/JAK2/MTOR	3
190	JQ1	GO:0002363	alpha-beta T cell lineage commitment	2029-02-01	21/18862	0.000470706	0.00456412	0.00219204	MTOR/STAT3	2
191	JQ1	GO:0032516	positive regulation of phosphoprotein phosphatase activity	2029-02-01	21/18862	0.000470706	0.00456412	0.00219204	JAK2/MTOR	2
192	JQ1	GO:0060419	heart growth	2023-03-29	100/18862	0.000477983	0.00461054	0.00221434	CCNB1/MTOR/MAPK14	3
193	JQ1	GO:0001819	positive regulation of cytokine production	2023-05-29	437/18862	0.000489439	0.00467237	0.00224404	F2R/HSP90AA1/JAK2/MAPK14/STAT3	5
194	JQ1	GO:0022407	regulation of cell-cell adhesion	2023-05-29	437/18862	0.000489439	0.00467237	0.00224404	CASP3/JAK2/PIK3CA/PTK2/MAPK14	5
195	JQ1	GO:0046620	regulation of organ growth	2023-03-29	102/18862	0.000506496	0.00481042	0.00231033	CCNB1/MTOR/MAPK14	3
196	JQ1	GO:0043369	CD4-positive or CD8-positive, alpha-beta T cell lineage commitment	2029-02-01	22/18862	0.000517283	0.00486298	0.00233558	MTOR/STAT3	2
197	JQ1	GO:0090335	regulation of brown fat cell differentiation	2029-02-01	22/18862	0.000517283	0.00486298	0.00233558	MTOR/MAPK14	2
198	JQ1	GO:0032651	regulation of interleukin-1 beta production	2023-03-29	103/18862	0.000521153	0.00487463	0.00234117	F2R/JAK2/STAT3	3
199	JQ1	GO:0009314	response to radiation	2023-05-29	447/18862	0.000542523	0.00504901	0.00242492	CASP3/EGFR/MDM2/MTOR/MAPK14	5
200	JQ1	GO:0016570	histone modification	2023-05-29	448/18862	0.000548061	0.00507504	0.00243743	CCNA2/CCNB1/CDK1/CDK2/JAK2	5
201	JQ1	GO:1901991	negative regulation of mitotic cell cycle phase transition	2023-04-29	250/18862	0.000551328	0.0050799	0.00243976	CCNB1/CDK1/CDK2/MDM2	4
202	JQ1	GO:0045165	cell fate commitment	2023-04-29	251/18862	0.000559663	0.00513117	0.00246438	AR/CASP3/MTOR/STAT3	4
203	JQ1	GO:0006359	regulation of transcription by RNA polymerase III	2029-02-01	23/18862	0.000566008	0.00516378	0.00248005	AR/MTOR	2
204	JQ1	GO:0045927	positive regulation of growth	2023-04-29	253/18862	0.000576601	0.00523463	0.00251407	CCNB1/EGFR/MTOR/MAPK14	4
205	JQ1	GO:1901989	positive regulation of cell cycle phase transition	2023-03-29	107/18862	0.000582497	0.00526236	0.00252739	CCNB1/CDK1/EGFR	3
206	JQ1	GO:0052547	regulation of peptidase activity	2023-05-29	455/18862	0.000588032	0.00528658	0.00253903	CTSD/F2R/JAK2/RAF1/STAT3	5
207	JQ1	GO:0032611	interleukin-1 beta production	2023-03-29	108/18862	0.000598522	0.00535489	0.00257183	F2R/JAK2/STAT3	3
208	JQ1	GO:0032963	collagen metabolic process	2023-03-29	109/18862	0.000614827	0.00544025	0.00261283	CTSD/F2R/CTSB	3
209	JQ1	GO:0044321	response to leptin	2029-02-01	24/18862	0.000616875	0.00544025	0.00261283	CCNA2/STAT3	2
210	JQ1	GO:2000209	regulation of anoikis	2029-02-01	24/18862	0.000616875	0.00544025	0.00261283	PIK3CA/PTK2	2
211	JQ1	GO:0016569	covalent chromatin modification	2023-05-29	461/18862	0.000624012	0.00547711	0.00263053	CCNA2/CCNB1/CDK1/CDK2/JAK2	5
212	JQ1	GO:0046660	female sex differentiation	2023-03-29	111/18862	0.000648284	0.00566331	0.00271996	CASP3/IDH1/PGR	3
213	JQ1	GO:0050730	regulation of peptidyl-tyrosine phosphorylation	2023-04-29	262/18862	0.00065737	0.00571573	0.00274513	EGFR/JAK2/MTOR/STAT3	4
214	JQ1	GO:0060259	regulation of feeding behavior	2029-02-01	25/18862	0.000669877	0.00577029	0.00277134	MTOR/STAT3	2
215	JQ1	GO:1903798	regulation of production of miRNAs involved in gene silencing by miRNA	2029-02-01	25/18862	0.000669877	0.00577029	0.00277134	EGFR/STAT3	2
216	JQ1	GO:1901988	negative regulation of cell cycle phase transition	2023-04-29	268/18862	0.000715493	0.00613469	0.00294635	CCNB1/CDK1/CDK2/MDM2	4
217	JQ1	GO:0070920	regulation of production of small RNA involved in gene silencing by RNA	2029-02-01	26/18862	0.000725009	0.00616362	0.00296025	EGFR/STAT3	2
218	JQ1	GO:0051146	striated muscle cell differentiation	2023-04-29	269/18862	0.000725523	0.00616362	0.00296025	CASP3/CCNB1/MTOR/MAPK14	4
219	JQ1	GO:0030258	lipid modification	2023-04-29	270/18862	0.000735652	0.00622113	0.00298787	CYP3A4/MTOR/PIK3CA/MAPK14	4
220	JQ1	GO:0010256	endomembrane system organization	2023-05-29	482/18862	0.000763134	0.0064242	0.0030854	AR/CCNB1/CCNB2/CDK1/F2R	5
221	JQ1	GO:0002360	T cell lineage commitment	2029-02-01	27/18862	0.000782264	0.00651742	0.00313017	MTOR/STAT3	2
222	JQ1	GO:0010971	positive regulation of G2/M transition of mitotic cell cycle	2029-02-01	27/18862	0.000782264	0.00651742	0.00313017	CCNB1/CDK1	2
223	JQ1	GO:0043312	neutrophil degranulation	2023-05-29	485/18862	0.000784765	0.00651742	0.00313017	CTSD/HSP90AA1/IDH1/CTSB/MAPK14	5
224	JQ1	GO:0001101	response to acid chemical	2023-03-29	119/18862	0.000793697	0.00653301	0.00313766	CASP3/MTOR/PIK3CA	3
225	JQ1	GO:0032652	regulation of interleukin-1 production	2023-03-29	119/18862	0.000793697	0.00653301	0.00313766	F2R/JAK2/STAT3	3
226	JQ1	GO:0002283	neutrophil activation involved in immune response	2023-05-29	488/18862	0.000806853	0.00661191	0.00317555	CTSD/HSP90AA1/IDH1/CTSB/MAPK14	5
227	JQ1	GO:0060603	mammary gland duct morphogenesis	2029-02-01	28/18862	0.000841636	0.00684381	0.00328693	AR/PGR	2
228	JQ1	GO:0006260	DNA replication	2023-04-29	280/18862	0.000842543	0.00684381	0.00328693	CCNA2/CDK1/CDK2/EGFR	4
229	JQ1	GO:0007173	epidermal growth factor receptor signaling pathway	2023-03-29	123/18862	0.000873572	0.00699804	0.003361	EGFR/PIK3CA/PTK2	3
230	JQ1	GO:1903409	reactive oxygen species biosynthetic process	2023-03-29	123/18862	0.000873572	0.00699804	0.003361	HSP90AA1/JAK2/MTOR	3
231	JQ1	GO:0016579	protein deubiquitination	2023-04-29	283/18862	0.000876644	0.00699804	0.003361	AR/CCNA2/CDK1/MDM2	4
232	JQ1	GO:0042063	gliogenesis	2023-04-29	283/18862	0.000876644	0.00699804	0.003361	CDK1/EGFR/MTOR/STAT3	4
233	JQ1	GO:0002446	neutrophil mediated immunity	2023-05-29	499/18862	0.000891856	0.00702763	0.00337521	CTSD/HSP90AA1/IDH1/CTSB/MAPK14	5
234	JQ1	GO:0006997	nucleus organization	2023-03-29	124/18862	0.000894309	0.00702763	0.00337521	CCNB1/CCNB2/CDK1	3
235	JQ1	GO:0042119	neutrophil activation	2023-05-29	500/18862	0.000899903	0.00702763	0.00337521	CTSD/HSP90AA1/IDH1/CTSB/MAPK14	5
236	JQ1	GO:0010592	positive regulation of lamellipodium assembly	2029-02-01	29/18862	0.000903118	0.00702763	0.00337521	MTOR/PIK3CA	2
237	JQ1	GO:0071549	cellular response to dexamethasone stimulus	2029-02-01	29/18862	0.000903118	0.00702763	0.00337521	EGFR/NR3C1	2
238	JQ1	GO:2000637	positive regulation of gene silencing by miRNA	2029-02-01	29/18862	0.000903118	0.00702763	0.00337521	EGFR/STAT3	2
239	JQ1	GO:0032612	interleukin-1 production	2023-03-29	126/18862	0.000936715	0.00725856	0.00348612	F2R/JAK2/STAT3	3
240	JQ1	GO:0008209	androgen metabolic process	2029-02-01	30/18862	0.000966705	0.0072778	0.00349536	CYP17A1/CYP3A4	2
241	JQ1	GO:0042755	eating behavior	2029-02-01	30/18862	0.000966705	0.0072778	0.00349536	MTOR/STAT3	2
242	JQ1	GO:0045737	positive regulation of cyclin-dependent protein serine/threonine kinase activity	2029-02-01	30/18862	0.000966705	0.0072778	0.00349536	CCNB1/EGFR	2
243	JQ1	GO:0060045	positive regulation of cardiac muscle cell proliferation	2029-02-01	30/18862	0.000966705	0.0072778	0.00349536	CCNB1/MAPK14	2
244	JQ1	GO:0060148	positive regulation of posttranscriptional gene silencing	2029-02-01	30/18862	0.000966705	0.0072778	0.00349536	EGFR/STAT3	2
245	JQ1	GO:0070102	interleukin-6-mediated signaling pathway	2029-02-01	30/18862	0.000966705	0.0072778	0.00349536	JAK2/STAT3	2
246	JQ1	GO:1902751	positive regulation of cell cycle G2/M phase transition	2029-02-01	30/18862	0.000966705	0.0072778	0.00349536	CCNB1/CDK1	2
247	JQ1	GO:0051258	protein polymerization	2023-04-29	294/18862	0.00101006	0.00757343	0.00363735	HSP90AA1/JAK2/MTOR/MET	4
248	JQ1	GO:1903829	positive regulation of cellular protein localization	2023-04-29	295/18862	0.00102286	0.00758725	0.00364399	CDK1/EGFR/JAK2/MAPK14	4
249	JQ1	GO:0035264	multicellular organism growth	2023-03-29	130/18862	0.00102532	0.00758725	0.00364399	AR/MTOR/PIK3CA	3
250	JQ1	GO:1900180	regulation of protein localization to nucleus	2023-03-29	130/18862	0.00102532	0.00758725	0.00364399	CDK1/JAK2/MAPK14	3
251	JQ1	GO:0003382	epithelial cell morphogenesis	2029-02-01	31/18862	0.00103239	0.00758725	0.00364399	AR/MET	2
252	JQ1	GO:0045907	positive regulation of vasoconstriction	2029-02-01	31/18862	0.00103239	0.00758725	0.00364399	EGFR/F2R	2
253	JQ1	GO:0007292	female gamete generation	2023-03-29	131/18862	0.00104827	0.00764326	0.00367088	CCNB1/CCNB2/PGR	3
254	JQ1	GO:0061041	regulation of wound healing	2023-03-29	131/18862	0.00104827	0.00764326	0.00367088	F2R/MTOR/PTK2	3
255	JQ1	GO:0030879	mammary gland development	2023-03-29	132/18862	0.00107154	0.00775191	0.00372307	AR/JAK2/PGR	3
256	JQ1	GO:0032273	positive regulation of protein polymerization	2023-03-29	132/18862	0.00107154	0.00775191	0.00372307	HSP90AA1/MTOR/MET	3
257	JQ1	GO:0070646	protein modification by small protein removal	2023-04-29	300/18862	0.00108858	0.00784454	0.00376756	AR/CCNA2/CDK1/MDM2	4
258	JQ1	GO:0045648	positive regulation of erythrocyte differentiation	2029-02-01	32/18862	0.00110017	0.00786684	0.00377826	MAPK14/STAT3	2
259	JQ1	GO:0048011	neurotrophin TRK receptor signaling pathway	2029-02-01	32/18862	0.00110017	0.00786684	0.00377826	CASP3/RAF1	2
260	JQ1	GO:0007266	Rho protein signal transduction	2023-03-29	134/18862	0.00111906	0.00797117	0.00382837	F2R/RAF1/MET	3
261	JQ1	GO:0043280	positive regulation of cysteine-type endopeptidase activity involved in apoptotic process	2023-03-29	135/18862	0.00114332	0.00805104	0.00386673	CTSD/F2R/JAK2	3
262	JQ1	GO:0043524	negative regulation of neuron apoptotic process	2023-03-29	135/18862	0.00114332	0.00805104	0.00386673	F2R/JAK2/PIK3CA	3
263	JQ1	GO:0051384	response to glucocorticoid	2023-03-29	135/18862	0.00114332	0.00805104	0.00386673	CASP3/EGFR/NR3C1	3
264	JQ1	GO:0010922	positive regulation of phosphatase activity	2029-02-01	33/18862	0.00117003	0.00820795	0.00394209	JAK2/MTOR	2
265	JQ1	GO:0060562	epithelial tube morphogenesis	2023-04-29	309/18862	0.00121428	0.00848069	0.00407309	AR/CASP3/PGR/MET	4
266	JQ1	GO:0001889	liver development	2023-03-29	138/18862	0.00121807	0.00848069	0.00407309	EGFR/PIK3CA/MET	3
267	JQ1	GO:1904031	positive regulation of cyclin-dependent protein kinase activity	2029-02-01	34/18862	0.00124198	0.00853056	0.00409704	CCNB1/EGFR	2
268	JQ1	GO:0071902	positive regulation of protein serine/threonine kinase activity	2023-04-29	311/18862	0.00124354	0.00853056	0.00409704	CCNB1/CDK1/EGFR/MAPK14	4
269	JQ1	GO:0002433	immune response-regulating cell surface receptor signaling pathway involved in phagocytosis	2023-03-29	139/18862	0.00124366	0.00853056	0.00409704	HSP90AA1/PIK3CA/PTK2	3
270	JQ1	GO:0038096	Fc-gamma receptor signaling pathway involved in phagocytosis	2023-03-29	139/18862	0.00124366	0.00853056	0.00409704	HSP90AA1/PIK3CA/PTK2	3
271	JQ1	GO:0038094	Fc-gamma receptor signaling pathway	2023-03-29	140/18862	0.00126958	0.00864435	0.00415169	HSP90AA1/PIK3CA/PTK2	3
272	JQ1	GO:0061008	hepaticobiliary system development	2023-03-29	140/18862	0.00126958	0.00864435	0.00415169	EGFR/PIK3CA/MET	3
273	JQ1	GO:0016242	negative regulation of macroautophagy	2029-02-01	35/18862	0.00131599	0.00889496	0.00427205	MTOR/PIK3CA	2
274	JQ1	GO:0097009	energy homeostasis	2029-02-01	35/18862	0.00131599	0.00889496	0.00427205	PIK3CA/STAT3	2
275	JQ1	GO:0010212	response to ionizing radiation	2023-03-29	142/18862	0.00132245	0.00890609	0.00427739	CASP3/MDM2/MAPK14	3
276	JQ1	GO:0006606	protein import into nucleus	2023-03-29	143/18862	0.0013494	0.00902195	0.00433304	JAK2/MAPK14/STAT3	3
277	JQ1	GO:0048754	branching morphogenesis of an epithelial tube	2023-03-29	143/18862	0.0013494	0.00902195	0.00433304	AR/PGR/MET	3
278	JQ1	GO:0051056	regulation of small GTPase mediated signal transduction	2023-04-29	319/18862	0.00136556	0.00907791	0.00435992	F2R/JAK2/RAF1/MET	4
279	JQ1	GO:0035051	cardiocyte differentiation	2023-03-29	144/18862	0.00137669	0.00907791	0.00435992	CCNB1/EGFR/MTOR	3
280	JQ1	GO:0060968	regulation of gene silencing	2023-03-29	144/18862	0.00137669	0.00907791	0.00435992	CDK2/EGFR/STAT3	3
281	JQ1	GO:0043029	T cell homeostasis	2029-02-01	36/18862	0.00139208	0.00907791	0.00435992	CASP3/CCNB2	2
282	JQ1	GO:0043368	positive T cell selection	2029-02-01	36/18862	0.00139208	0.00907791	0.00435992	MTOR/STAT3	2
283	JQ1	GO:0051930	regulation of sensory perception of pain	2029-02-01	36/18862	0.00139208	0.00907791	0.00435992	F2R/MTOR	2
284	JQ1	GO:0071392	cellular response to estradiol stimulus	2029-02-01	36/18862	0.00139208	0.00907791	0.00435992	CCNA2/EGFR	2
285	JQ1	GO:0002431	Fc receptor mediated stimulatory signaling pathway	2023-03-29	145/18862	0.00140432	0.00912564	0.00438284	HSP90AA1/PIK3CA/PTK2	3
286	JQ1	GO:0051931	regulation of sensory perception	2029-02-01	37/18862	0.00147022	0.0094873	0.00455653	F2R/MTOR	2
287	JQ1	GO:1902745	positive regulation of lamellipodium organization	2029-02-01	37/18862	0.00147022	0.0094873	0.00455653	MTOR/PIK3CA	2
288	JQ1	GO:0032496	response to lipopolysaccharide	2023-04-29	326/18862	0.00147901	0.00951086	0.00456785	CASP3/F2R/JAK2/MAPK14	4
289	JQ1	GO:1903364	positive regulation of cellular protein catabolic process	2023-03-29	150/18862	0.00154776	0.00983352	0.00472282	HSP90AA1/MDM2/PTK2	3
290	JQ1	GO:0038179	neurotrophin signaling pathway	2029-02-01	38/18862	0.00155043	0.00983352	0.00472282	CASP3/RAF1	2
291	JQ1	GO:0042307	positive regulation of protein import into nucleus	2029-02-01	38/18862	0.00155043	0.00983352	0.00472282	JAK2/MAPK14	2
292	JQ1	GO:0071548	response to dexamethasone	2029-02-01	38/18862	0.00155043	0.00983352	0.00472282	EGFR/NR3C1	2
293	JQ1	GO:2001056	positive regulation of cysteine-type endopeptidase activity	2023-03-29	151/18862	0.0015775	0.00997112	0.0047889	CTSD/F2R/JAK2	3
294	GSK2801	GO:1901654	response to ketone	2023-05-21	193/18862	1.89695e-06	0.00195376	0.000999415	AKT1/CCND1/CDK4/NQO1/PARP1	5
295	GSK2801	GO:1901216	positive regulation of neuron death	2023-04-21	92/18862	2.97663e-06	0.00195376	0.000999415	GSK3B/NQO1/NQO2/PARP1	4
296	GSK2801	GO:0071216	cellular response to biotic stimulus	2023-05-21	233/18862	4.77108e-06	0.00195376	0.000999415	AKT1/CDK4/GSK3B/NOS2/MAPK14	5
297	GSK2801	GO:0097305	response to alcohol	2023-05-21	233/18862	4.77108e-06	0.00195376	0.000999415	AKT1/CCND1/CDK4/NQO1/PARP1	5
298	GSK2801	GO:0062012	regulation of small molecule metabolic process	2023-06-21	437/18862	6.03525e-06	0.00197715	0.00101138	AKT1/GSK3B/NOS2/NQO1/NR1H2/PARP1	6
299	GSK2801	GO:0034504	protein localization to nucleus	2023-05-21	275/18862	1.06758e-05	0.00242648	0.00124123	AKT1/GSK3B/PARP1/MAPK14/STAT3	5
300	GSK2801	GO:1900180	regulation of protein localization to nucleus	2023-04-21	130/18862	1.1773e-05	0.00242648	0.00124123	AKT1/GSK3B/PARP1/MAPK14	4
301	GSK2801	GO:0072593	reactive oxygen species metabolic process	2023-05-21	281/18862	1.1851e-05	0.00242648	0.00124123	AKT1/NOS2/NQO1/NQO2/MAPK14	5
302	GSK2801	GO:0048511	rhythmic process	2023-05-21	294/18862	1.47444e-05	0.00263111	0.00134591	CDK4/CREBBP/GSK3B/NOS2/TOP2A	5
303	GSK2801	GO:1901214	regulation of neuron death	2023-05-21	302/18862	1.67821e-05	0.00263111	0.00134591	AKT1/GSK3B/NQO1/NQO2/PARP1	5
304	GSK2801	GO:0009411	response to UV	2023-04-21	146/18862	1.86096e-05	0.00263111	0.00134591	AKT1/CCND1/CREBBP/PARP1	4
305	GSK2801	GO:0009895	negative regulation of catabolic process	2023-05-21	312/18862	1.96316e-05	0.00263111	0.00134591	AKT1/NOS2/MAPK14/MET/STAT3	5
306	GSK2801	GO:0071375	cellular response to peptide hormone stimulus	2023-05-21	325/18862	2.38856e-05	0.00263111	0.00134591	AKT1/CDK4/GSK3B/PARP1/STAT3	5
307	GSK2801	GO:1904645	response to amyloid-beta	2023-03-21	51/18862	2.39314e-05	0.00263111	0.00134591	GSK3B/MMP13/PARP1	3
308	GSK2801	GO:0071214	cellular response to abiotic stimulus	2023-05-21	330/18862	2.57007e-05	0.00263111	0.00134591	AKT1/CREBBP/MYLK/PARP1/MAPK14	5
309	GSK2801	GO:0104004	cellular response to environmental stimulus	2023-05-21	330/18862	2.57007e-05	0.00263111	0.00134591	AKT1/CREBBP/MYLK/PARP1/MAPK14	5
310	GSK2801	GO:0070997	neuron death	2023-05-21	342/18862	3.04969e-05	0.00286675	0.00146644	AKT1/GSK3B/NQO1/NQO2/PARP1	5
311	GSK2801	GO:0062197	cellular response to chemical stress	2023-05-21	347/18862	3.26895e-05	0.00286675	0.00146644	AKT1/MYLK/NQO1/PARP1/MET	5
312	GSK2801	GO:0051099	positive regulation of binding	2023-04-21	170/18862	3.38176e-05	0.00286675	0.00146644	GSK3B/PARP1/PLAUR/MET	4
313	GSK2801	GO:0010038	response to metal ion	2023-05-21	352/18862	3.5003e-05	0.00286675	0.00146644	AKT1/CCND1/CDK4/NQO1/PARP1	5
314	GSK2801	GO:0051098	regulation of binding	2023-05-21	357/18862	3.74419e-05	0.00292047	0.00149392	AKT1/GSK3B/PARP1/PLAUR/MET	5
315	GSK2801	GO:0007219	Notch signaling pathway	2023-04-21	186/18862	4.80519e-05	0.0034944	0.00178751	AKT1/CREBBP/PSEN2/STAT3	4
316	GSK2801	GO:0006367	transcription initiation from RNA polymerase II promoter	2023-04-21	187/18862	4.90667e-05	0.0034944	0.00178751	CCND1/CDK4/CREBBP/NR1H2	4
317	GSK2801	GO:1900015	regulation of cytokine production involved in inflammatory response	2023-03-21	68/18862	5.6895e-05	0.00351574	0.00179842	NOS2/MAPK14/STAT3	3
318	GSK2801	GO:1903201	regulation of oxidative stress-induced cell death	2023-03-21	68/18862	5.6895e-05	0.00351574	0.00179842	AKT1/PARP1/MET	3
319	GSK2801	GO:1901653	cellular response to peptide	2023-05-21	391/18862	5.77336e-05	0.00351574	0.00179842	AKT1/CDK4/GSK3B/PARP1/STAT3	5
320	GSK2801	GO:0002534	cytokine production involved in inflammatory response	2023-03-21	69/18862	5.94386e-05	0.00351574	0.00179842	NOS2/MAPK14/STAT3	3
321	GSK2801	GO:0071222	cellular response to lipopolysaccharide	2023-04-21	197/18862	6.00981e-05	0.00351574	0.00179842	AKT1/CDK4/NOS2/MAPK14	4
322	GSK2801	GO:0006809	nitric oxide biosynthetic process	2023-03-21	73/18862	7.03567e-05	0.00384148	0.00196505	AKT1/NOS2/NQO1	3
323	GSK2801	GO:0031016	pancreas development	2023-03-21	73/18862	7.03567e-05	0.00384148	0.00196505	AKT1/GSK3B/MET	3
324	GSK2801	GO:0071219	cellular response to molecule of bacterial origin	2023-04-21	209/18862	7.561e-05	0.00399514	0.00204365	AKT1/CDK4/NOS2/MAPK14	4
325	GSK2801	GO:0007623	circadian rhythm	2023-04-21	212/18862	7.99049e-05	0.00409013	0.00209225	CDK4/GSK3B/NOS2/TOP2A	4
326	GSK2801	GO:0046209	nitric oxide metabolic process	2023-03-21	77/18862	8.25114e-05	0.00409557	0.00209503	AKT1/NOS2/NQO1	3
327	GSK2801	GO:2001057	reactive nitrogen species metabolic process	2023-03-21	78/18862	8.57505e-05	0.00413116	0.00211323	AKT1/NOS2/NQO1	3
328	GSK2801	GO:0043434	response to peptide hormone	2023-05-21	435/18862	9.5603e-05	0.00442556	0.00226383	AKT1/CDK4/GSK3B/PARP1/STAT3	5
329	GSK2801	GO:0032869	cellular response to insulin stimulus	2023-04-21	226/18862	0.000102337	0.00442556	0.00226383	AKT1/CDK4/GSK3B/PARP1	4
330	GSK2801	GO:0010507	negative regulation of autophagy	2023-03-21	83/18862	0.000103195	0.00442556	0.00226383	AKT1/MET/STAT3	3
331	GSK2801	GO:0070141	response to UV-A	2023-02-21	14/18862	0.000106571	0.00442556	0.00226383	AKT1/CCND1	2
332	GSK2801	GO:1900407	regulation of cellular response to oxidative stress	2023-03-21	84/18862	0.000106941	0.00442556	0.00226383	AKT1/PARP1/MET	3
333	GSK2801	GO:0009314	response to radiation	2023-05-21	447/18862	0.000108669	0.00442556	0.00226383	AKT1/CCND1/CREBBP/PARP1/MAPK14	5
334	GSK2801	GO:1900182	positive regulation of protein localization to nucleus	2023-03-21	85/18862	0.000110774	0.00442556	0.00226383	AKT1/PARP1/MAPK14	3
335	GSK2801	GO:0002532	production of molecular mediator involved in inflammatory response	2023-03-21	88/18862	0.000122809	0.00478954	0.00245002	NOS2/MAPK14/STAT3	3
336	GSK2801	GO:0036473	cell death in response to oxidative stress	2023-03-21	89/18862	0.000127002	0.00483789	0.00247475	AKT1/PARP1/MET	3
337	GSK2801	GO:1901992	positive regulation of mitotic cell cycle phase transition	2023-03-21	91/18862	0.000135666	0.00505047	0.00258349	AKT1/CCND1/CDK4	3
338	GSK2801	GO:1902882	regulation of response to oxidative stress	2023-03-21	93/18862	0.000144706	0.00526731	0.00269441	AKT1/PARP1/MET	3
339	GSK2801	GO:0006352	DNA-templated transcription, initiation	2023-04-21	249/18862	0.000148678	0.00529421	0.00270818	CCND1/CDK4/CREBBP/NR1H2	4
340	GSK2801	GO:0031334	positive regulation of protein-containing complex assembly	2023-04-21	254/18862	0.000160479	0.0055596	0.00284393	GSK3B/NR1H2/PARP1/MET	4
341	GSK2801	GO:0031330	negative regulation of cellular catabolic process	2023-04-21	255/18862	0.000162919	0.0055596	0.00284393	AKT1/MAPK14/MET/STAT3	4
342	GSK2801	GO:0071900	regulation of protein serine/threonine kinase activity	2023-05-21	492/18862	0.000170337	0.00569413	0.00291275	AKT1/CCND1/CDK4/MAP2K1/MAPK14	5
343	GSK2801	GO:0000079	regulation of cyclin-dependent protein serine/threonine kinase activity	2023-03-21	101/18862	0.000184776	0.00593456	0.00303574	AKT1/CCND1/CDK4	3
344	GSK2801	GO:2000379	positive regulation of reactive oxygen species metabolic process	2023-03-21	101/18862	0.000184776	0.00593456	0.00303574	AKT1/NQO2/MAPK14	3
345	GSK2801	GO:1904029	regulation of cyclin-dependent protein kinase activity	2023-03-21	105/18862	0.000207255	0.00652853	0.00333957	AKT1/CCND1/CDK4	3
346	GSK2801	GO:1901989	positive regulation of cell cycle phase transition	2023-03-21	107/18862	0.00021913	0.00675403	0.00345492	AKT1/CCND1/CDK4	3
347	GSK2801	GO:0008593	regulation of Notch signaling pathway	2023-03-21	108/18862	0.00022523	0.00675403	0.00345492	AKT1/CREBBP/STAT3	3
348	GSK2801	GO:0032868	response to insulin	2023-04-21	278/18862	0.000226784	0.00675403	0.00345492	AKT1/CDK4/GSK3B/PARP1	4
349	GSK2801	GO:0031281	positive regulation of cyclase activity	2023-02-21	22/18862	0.000269076	0.00787049	0.00402603	NOS2/MAPK14	2
350	GSK2801	GO:1903829	positive regulation of cellular protein localization	2023-04-21	295/18862	0.000284393	0.00790819	0.00404532	AKT1/GSK3B/PARP1/MAPK14	4
351	GSK2801	GO:0008637	apoptotic mitochondrial changes	2023-03-21	118/18862	0.000292369	0.00790819	0.00404532	AKT1/GSK3B/PLAUR	3
352	GSK2801	GO:0018107	peptidyl-threonine phosphorylation	2023-03-21	118/18862	0.000292369	0.00790819	0.00404532	AKT1/GSK3B/MAP2K1	3
353	GSK2801	GO:0045931	positive regulation of mitotic cell cycle	2023-03-21	118/18862	0.000292369	0.00790819	0.00404532	AKT1/CCND1/CDK4	3
354	GSK2801	GO:0071157	negative regulation of cell cycle arrest	2023-02-21	23/18862	0.000294505	0.00790819	0.00404532	CCND1/CDK4	2
355	GSK2801	GO:0034599	cellular response to oxidative stress	2023-04-21	299/18862	0.000299348	0.00790859	0.00404552	AKT1/NQO1/PARP1/MET	4
356	GSK2801	GO:0007568	aging	2023-04-21	304/18862	0.000318829	0.00812622	0.00415685	AKT1/MAP2K1/NQO1/MAPK14	4
357	GSK2801	GO:0044321	response to leptin	2023-02-21	24/18862	0.000321063	0.00812622	0.00415685	CCND1/STAT3	2
358	GSK2801	GO:0035270	endocrine system development	2023-03-21	122/18862	0.000322469	0.00812622	0.00415685	AKT1/GSK3B/MAP2K1	3
359	GSK2801	GO:1903409	reactive oxygen species biosynthetic process	2023-03-21	123/18862	0.000330295	0.00819731	0.00419321	AKT1/NOS2/NQO1	3
360	GSK2801	GO:0032355	response to estradiol	2023-03-21	125/18862	0.000346311	0.00827895	0.00423498	CCND1/NQO1/STAT3	3
361	GSK2801	GO:0071902	positive regulation of protein serine/threonine kinase activity	2023-04-21	311/18862	0.000347615	0.00827895	0.00423498	AKT1/CCND1/MAP2K1/MAPK14	4
362	GSK2801	GO:1903798	regulation of production of miRNAs involved in gene silencing by miRNA	2023-02-21	25/18862	0.000348747	0.00827895	0.00423498	MAP2K1/STAT3	2
363	GSK2801	GO:0018210	peptidyl-threonine modification	2023-03-21	127/18862	0.000362821	0.00849001	0.00434294	AKT1/GSK3B/MAP2K1	3
364	GSK2801	GO:0070920	regulation of production of small RNA involved in gene silencing by RNA	2023-02-21	26/18862	0.000377556	0.00858826	0.0043932	MAP2K1/STAT3	2
365	GSK2801	GO:0009416	response to light stimulus	2023-04-21	319/18862	0.000382749	0.00858826	0.0043932	AKT1/CCND1/CREBBP/PARP1	4
366	GSK2801	GO:0048638	regulation of developmental growth	2023-04-21	319/18862	0.000382749	0.00858826	0.0043932	AKT1/CDK4/GSK3B/MAPK14	4
367	GSK2801	GO:0010971	positive regulation of G2/M transition of mitotic cell cycle	2023-02-21	27/18862	0.000407487	0.00901977	0.00461393	CCND1/CDK4	2
368	GSK2801	GO:0032496	response to lipopolysaccharide	2023-04-21	326/18862	0.000415524	0.00906544	0.00463729	AKT1/CDK4/NOS2/MAPK14	4
369	GSK2801	GO:0010506	regulation of autophagy	2023-04-21	328/18862	0.000425247	0.00906544	0.00463729	AKT1/GSK3B/MET/STAT3	4
370	GSK2801	GO:0001890	placenta development	2023-03-21	135/18862	0.000433923	0.00906544	0.00463729	AKT1/MAP2K1/MAPK14	3
371	GSK2801	GO:1902175	regulation of oxidative stress-induced intrinsic apoptotic signaling pathway	2023-02-21	28/18862	0.000438537	0.00906544	0.00463729	AKT1/PARP1	2
372	GSK2801	GO:0018209	peptidyl-serine modification	2023-04-21	333/18862	0.000450267	0.00906544	0.00463729	AKT1/GSK3B/PARP1/MAPK14	4
373	GSK2801	GO:2000637	positive regulation of gene silencing by miRNA	2023-02-21	29/18862	0.000470706	0.00906544	0.00463729	MAP2K1/STAT3	2
374	GSK2801	GO:0006913	nucleocytoplasmic transport	2023-04-21	340/18862	0.000487044	0.00906544	0.00463729	AKT1/GSK3B/MAPK14/STAT3	4
375	GSK2801	GO:0062013	positive regulation of small molecule metabolic process	2023-03-21	141/18862	0.000492742	0.00906544	0.00463729	AKT1/NOS2/NR1H2	3
376	GSK2801	GO:0010212	response to ionizing radiation	2023-03-21	142/18862	0.000503017	0.00906544	0.00463729	CCND1/PARP1/MAPK14	3
377	GSK2801	GO:0051169	nuclear transport	2023-04-21	343/18862	0.000503446	0.00906544	0.00463729	AKT1/GSK3B/MAPK14/STAT3	4
378	GSK2801	GO:0005979	regulation of glycogen biosynthetic process	2023-02-21	30/18862	0.000503989	0.00906544	0.00463729	AKT1/GSK3B	2
379	GSK2801	GO:0010962	regulation of glucan biosynthetic process	2023-02-21	30/18862	0.000503989	0.00906544	0.00463729	AKT1/GSK3B	2
380	GSK2801	GO:0045737	positive regulation of cyclin-dependent protein serine/threonine kinase activity	2023-02-21	30/18862	0.000503989	0.00906544	0.00463729	AKT1/CCND1	2
381	GSK2801	GO:0060148	positive regulation of posttranscriptional gene silencing	2023-02-21	30/18862	0.000503989	0.00906544	0.00463729	MAP2K1/STAT3	2
382	GSK2801	GO:0060674	placenta blood vessel development	2023-02-21	30/18862	0.000503989	0.00906544	0.00463729	AKT1/MAP2K1	2
383	GSK2801	GO:1902751	positive regulation of cell cycle G2/M phase transition	2023-02-21	30/18862	0.000503989	0.00906544	0.00463729	CCND1/CDK4	2
384	GSK2801	GO:0006606	protein import into nucleus	2023-03-21	143/18862	0.000513428	0.00906544	0.00463729	AKT1/MAPK14/STAT3	3
385	GSK2801	GO:0008286	insulin receptor signaling pathway	2023-03-21	143/18862	0.000513428	0.00906544	0.00463729	AKT1/CDK4/GSK3B	3
386	GSK2801	GO:0002237	response to molecule of bacterial origin	2023-04-21	346/18862	0.000520239	0.00906544	0.00463729	AKT1/CDK4/NOS2/MAPK14	4
387	GSK2801	GO:0010639	negative regulation of organelle organization	2023-04-21	346/18862	0.000520239	0.00906544	0.00463729	AKT1/PARP1/TOP2A/MET	4
388	GSK2801	GO:2001233	regulation of apoptotic signaling pathway	2023-04-21	348/18862	0.000531655	0.00916684	0.00468916	AKT1/GSK3B/PARP1/PLAUR	4
389	GSK2801	GO:0045648	positive regulation of erythrocyte differentiation	2023-02-21	32/18862	0.000573893	0.0096911	0.00495734	MAPK14/STAT3	2
390	GSK2801	GO:0051385	response to mineralocorticoid	2023-02-21	32/18862	0.000573893	0.0096911	0.00495734	CCND1/PARP1	2
391	GSK2801	GO:0042493	response to drug	2023-04-21	359/18862	0.000597667	0.00995597	0.00509283	CCND1/CDK4/NOS2/NQO1	4
392	GSK2801	GO:0010821	regulation of mitochondrion organization	2023-03-21	151/18862	0.000601735	0.00995597	0.00509283	AKT1/GSK3B/PLAUR	3

## Sheet: Molecular Function
	Cluster	ID	Description	GeneRatio	BgRatio	pvalue	p.adjust	qvalue	geneID	Count
1	JQ1	GO:0004879	nuclear receptor activity	2023-05-29	52/18337	1.69801e-08	1.2735e-06	5.7196e-07	AR/NR3C1/NR3C2/PGR/STAT3	5
2	JQ1	GO:0098531	ligand-activated transcription factor activity	2023-05-29	52/18337	1.69801e-08	1.2735e-06	5.7196e-07	AR/NR3C1/NR3C2/PGR/STAT3	5
3	JQ1	GO:0005496	steroid binding	2023-05-29	100/18337	4.66748e-07	2.33374e-05	1.04814e-05	AR/CYP3A4/NR3C1/NR3C2/PGR	5
4	JQ1	GO:0016538	cyclin-dependent protein serine/threonine kinase regulator activity	2023-04-29	50/18337	1.10461e-06	4.1423e-05	1.8604e-05	CASP3/CCNA2/CCNB1/CCNB2	4
5	JQ1	GO:0035173	histone kinase activity	2023-03-29	16/18337	1.96421e-06	5.89262e-05	2.64651e-05	CDK1/CDK2/JAK2	3
6	JQ1	GO:0019903	protein phosphatase binding	2023-05-29	148/18337	3.25121e-06	7.94673e-05	3.56906e-05	EGFR/PTK2/MAPK14/MET/STAT3	5
7	JQ1	GO:0004674	protein serine/threonine kinase activity	2023-07-29	430/18337	3.70847e-06	7.94673e-05	3.56906e-05	CDK1/CDK2/EGFR/MTOR/PIK3CA/RAF1/MAPK14	7
8	JQ1	GO:0004190	aspartic-type endopeptidase activity	2023-03-29	25/18337	7.99041e-06	0.000135346	6.07868e-05	CASP3/CTSD/PSEN2	3
9	JQ1	GO:0003707	steroid hormone receptor activity	2023-03-29	26/18337	9.02304e-06	0.000135346	6.07868e-05	NR3C1/NR3C2/PGR	3
10	JQ1	GO:0070001	aspartic-type peptidase activity	2023-03-29	26/18337	9.02304e-06	0.000135346	6.07868e-05	CASP3/CTSD/PSEN2	3
11	JQ1	GO:0019887	protein kinase regulator activity	2023-05-29	190/18337	1.09939e-05	0.000148257	6.65856e-05	CASP3/CCNA2/CCNB1/CCNB2/PIK3CA	5
12	JQ1	GO:0019902	phosphatase binding	2023-05-29	193/18337	1.18606e-05	0.000148257	6.65856e-05	EGFR/PTK2/MAPK14/MET/STAT3	5
13	JQ1	GO:0019207	kinase regulator activity	2023-05-29	220/18337	2.23048e-05	0.000257363	0.000115587	CASP3/CCNA2/CCNB1/CCNB2/PIK3CA	5
14	JQ1	GO:0004713	protein tyrosine kinase activity	2023-04-29	135/18337	5.78467e-05	0.000619786	0.00027836	EGFR/JAK2/PTK2/MET	4
15	JQ1	GO:0043560	insulin receptor substrate binding	2029-02-01	10/18337	0.000107826	0.00107826	0.000484272	JAK2/PIK3CA	2
16	JQ1	GO:0097153	cysteine-type endopeptidase activity involved in apoptotic process	2029-02-01	15/18337	0.000250363	0.00234715	0.00105416	CASP3/CASP7	2
17	JQ1	GO:0042562	hormone binding	2023-03-29	84/18337	0.000310909	0.00268285	0.00120493	AR/EGFR/NR3C1	3
18	JQ1	GO:0051117	ATPase binding	2023-03-29	85/18337	0.000321942	0.00268285	0.00120493	AR/EGFR/PGR	3
19	JQ1	GO:0004175	endopeptidase activity	2023-05-29	438/18337	0.00056205	0.00440274	0.00197737	CASP3/CASP7/CTSD/CTSB/PSEN2	5
20	JQ1	GO:0001228	DNA-binding transcription activator activity, RNA polymerase II-specific	2023-05-29	443/18337	0.000591768	0.00440274	0.00197737	AR/MDM2/NR3C1/PGR/STAT3	5
21	JQ1	GO:0001216	DNA-binding transcription activator activity	2023-05-29	447/18337	0.000616384	0.00440274	0.00197737	AR/MDM2/NR3C1/PGR/STAT3	5
22	JQ1	GO:0001224	RNA polymerase II transcription coregulator binding	2029-02-01	24/18337	0.000652313	0.00444759	0.00199751	AR/PGR	2
23	JQ1	GO:0004709	MAP kinase kinase kinase activity	2029-02-01	25/18337	0.000708341	0.00461961	0.00207477	EGFR/RAF1	2
24	JQ1	GO:0001223	transcription coactivator binding	2029-02-01	26/18337	0.000766617	0.00479136	0.00215191	AR/PGR	2
25	JQ1	GO:0004197	cysteine-type endopeptidase activity	2023-03-29	117/18337	0.000819587	0.00491752	0.00220857	CASP3/CASP7/CTSB	3
26	JQ1	GO:0004693	cyclin-dependent protein serine/threonine kinase activity	2029-02-01	29/18337	0.00095487	0.00530483	0.00238252	CDK1/CDK2	2
27	JQ1	GO:0097472	cyclin-dependent protein kinase activity	2029-02-01	29/18337	0.00095487	0.00530483	0.00238252	CDK1/CDK2	2
28	JQ1	GO:0030332	cyclin binding	2029-02-01	30/18337	0.00102207	0.00547539	0.00245912	CDK1/CDK2	2
29	JQ1	GO:0097718	disordered domain specific binding	2029-02-01	34/18337	0.00131297	0.00675324	0.00303303	HSP90AA1/MDM2	2
30	JQ1	GO:0020037	heme binding	2023-03-29	140/18337	0.00137621	0.00675324	0.00303303	CYP17A1/CYP3A4/JAK2	3
31	JQ1	GO:0044389	ubiquitin-like protein ligase binding	2023-04-29	312/18337	0.00139567	0.00675324	0.00303303	CCNB1/EGFR/HSP90AA1/MDM2	4
32	JQ1	GO:0008395	steroid hydroxylase activity	2029-02-01	38/18337	0.00163887	0.00739614	0.00332177	CYP17A1/CYP3A4	2
33	JQ1	GO:0042169	SH2 domain binding	2029-02-01	38/18337	0.00163887	0.00739614	0.00332177	JAK2/PTK2	2
34	JQ1	GO:0046906	tetrapyrrole binding	2023-03-29	150/18337	0.00167725	0.00739614	0.00332177	CYP17A1/CYP3A4/JAK2	3
35	JQ1	GO:0019825	oxygen binding	2029-02-01	39/18337	0.00172577	0.00739614	0.00332177	CYP17A1/CYP3A4	2
36	JQ1	GO:0140296	general transcription initiation factor binding	2029-02-01	45/18337	0.00229217	0.00955073	0.00428945	AR/MTOR	2
37	JQ1	GO:0004715	non-membrane spanning protein tyrosine kinase activity	2029-02-01	46/18337	0.00239402	0.00970549	0.00435896	JAK2/PTK2	2
38	GSK2801	GO:0061629	RNA polymerase II-specific DNA-binding transcription factor binding	2023-06-21	271/18337	4.44026e-07	6.48278e-05	3.36525e-05	CREBBP/GSK3B/NR1H2/PARP1/MAPK14/STAT3	6
39	GSK2801	GO:0140297	DNA-binding transcription factor binding	2023-06-21	376/18337	2.98664e-06	0.000218025	0.000113178	CREBBP/GSK3B/NR1H2/PARP1/MAPK14/STAT3	6
40	GSK2801	GO:0004674	protein serine/threonine kinase activity	2023-06-21	430/18337	6.46239e-06	0.000314503	0.00016326	AKT1/CDK4/GSK3B/MAP2K1/MYLK/MAPK14	6
41	GSK2801	GO:0004712	protein serine/threonine/tyrosine kinase activity	2023-03-21	44/18337	1.66339e-05	0.000607137	0.000315168	AKT1/MAP2K1/MAPK14	3
42	GSK2801	GO:0019903	protein phosphatase binding	2023-04-21	148/18337	2.19147e-05	0.00063991	0.000332181	AKT1/MAPK14/MET/STAT3	4
43	GSK2801	GO:0019902	phosphatase binding	2023-04-21	193/18337	6.18792e-05	0.00150573	0.000781633	AKT1/MAPK14/MET/STAT3	4
44	GSK2801	GO:0004708	MAP kinase kinase activity	2023-02-21	18/18337	0.00018902	0.00394241	0.00204653	MAP2K1/MAPK14	2
45	GSK2801	GO:0042826	histone deacetylase binding	2023-03-21	113/18337	0.000279498	0.00510085	0.00264788	CCND1/PARP1/TOP2A	3

## Sheet: Metabolic Pathways
	Cluster	ID	Description	GeneRatio	BgRatio	pvalue	p.adjust	qvalue	geneID	Count
1	JQ1	hsa04914	Progesterone-mediated oocyte maturation	2023-10-29	102/8149	9.90709e-13	1.76346e-10	6.04854e-11	890/891/9133/983/1017/3320/5241/5290/5894/1432	10
2	JQ1	hsa04218	Cellular senescence	2023-10-29	156/8149	7.25679e-11	6.45854e-09	2.21523e-09	890/891/9133/983/1017/4193/2475/5290/5894/1432	10
3	JQ1	hsa04068	FoxO signaling pathway	2023-09-29	131/8149	4.15077e-10	2.46279e-08	8.44718e-09	891/9133/1017/1956/4193/5290/5894/1432/6774	9
4	JQ1	hsa05215	Prostate cancer	2023-08-29	97/8149	1.05132e-09	3.83355e-08	1.31488e-08	367/1017/1956/3320/4193/2475/5290/5894	8
5	JQ1	hsa05205	Proteoglycans in cancer	2023-10-29	205/8149	1.07684e-09	3.83355e-08	1.31488e-08	836/1956/4193/2475/5290/5747/5894/1432/4233/6774	10
6	JQ1	hsa05207	Chemical carcinogenesis - receptor activation	2023-10-29	212/8149	1.49499e-09	4.43512e-08	1.52121e-08	367/1576/1956/3320/3717/2475/5241/5290/5894/6774	10
7	JQ1	hsa01521	EGFR tyrosine kinase inhibitor resistance	2023-07-29	79/8149	8.07549e-09	2.05348e-07	7.04328e-08	1956/3717/2475/5290/5894/4233/6774	7
8	JQ1	hsa04151	PI3K-Akt signaling pathway	2023-11-29	354/8149	1.52464e-08	3.39232e-07	1.16354e-07	1017/1956/2149/3320/3717/4193/2475/5290/5747/5894/4233	11
9	JQ1	hsa05235	PD-L1 expression and PD-1 checkpoint pathway in cancer	2023-07-29	89/8149	1.87438e-08	3.70711e-07	1.27151e-07	1956/3717/2475/5290/5894/1432/6774	7
10	JQ1	hsa05170	Human immunodeficiency virus 1 infection	2023-09-29	212/8149	2.93742e-08	5.2286e-07	1.79337e-07	836/891/9133/983/2475/5290/5747/5894/1432	9
11	JQ1	hsa01522	Endocrine resistance	2023-07-29	98/8149	3.68361e-08	5.96075e-07	2.04449e-07	1956/4193/2475/5290/5747/5894/1432	7
12	JQ1	hsa05163	Human cytomegalovirus infection	2023-09-29	225/8149	4.92298e-08	7.30242e-07	2.50467e-07	836/1956/4193/2475/5290/5747/5894/1432/6774	9
13	JQ1	hsa05161	Hepatitis B	2023-08-29	162/8149	6.1761e-08	8.4565e-07	2.90052e-07	836/890/1017/3717/5290/5894/1432/6774	8
14	JQ1	hsa04917	Prolactin signaling pathway	2023-06-29	70/8149	1.31335e-07	1.55851e-06	5.34557e-07	1586/3717/5290/5894/1432/6774	6
15	JQ1	hsa05230	Central carbon metabolism in cancer	2023-06-29	70/8149	1.31335e-07	1.55851e-06	5.34557e-07	1956/3417/2475/5290/5894/4233	6
16	JQ1	hsa04935	Growth hormone synthesis, secretion and action	2023-07-29	119/8149	1.41871e-07	1.57831e-06	5.41349e-07	3717/2475/5290/5747/5894/1432/6774	7
17	JQ1	hsa04115	p53 signaling pathway	2023-06-29	73/8149	1.69275e-07	1.77241e-06	6.07923e-07	836/891/9133/983/1017/4193	6
18	JQ1	hsa04114	Oocyte meiosis	2023-07-29	131/8149	2.74662e-07	2.71611e-06	9.31604e-07	367/891/9133/983/1017/5241/1432	7
19	JQ1	hsa05417	Lipid and atherosclerosis	2023-08-29	215/8149	5.4892e-07	5.14251e-06	1.76384e-06	836/840/3320/3717/5290/5747/1432/6774	8
20	JQ1	hsa05165	Human papillomavirus infection	2023-09-29	331/8149	1.31645e-06	1.17164e-05	4.01864e-06	836/890/1017/1956/4193/2475/5290/5747/5894	9
21	JQ1	hsa05221	Acute myeloid leukemia	2023-05-29	67/8149	3.29186e-06	2.79024e-05	9.57031e-06	890/2475/5290/5894/6774	5
22	JQ1	hsa05167	Kaposi sarcoma-associated herpesvirus infection	2023-07-29	194/8149	3.8931e-06	3.14987e-05	1.08038e-05	836/3717/2475/5290/5894/1432/6774	7
23	JQ1	hsa04110	Cell cycle	2023-06-29	126/8149	4.30422e-06	3.33109e-05	1.14254e-05	890/891/9133/983/1017/4193	6
24	JQ1	hsa05218	Melanoma	2023-05-29	72/8149	4.71069e-06	3.35401e-05	1.1504e-05	1956/4193/5290/5894/4233	5
25	JQ1	hsa05223	Non-small cell lung cancer	2023-05-29	72/8149	4.71069e-06	3.35401e-05	1.1504e-05	1956/5290/5894/4233/6774	5
26	JQ1	hsa05169	Epstein-Barr virus infection	2023-07-29	202/8149	5.08994e-06	3.48465e-05	1.19521e-05	836/890/1017/4193/5290/1432/6774	7
27	JQ1	hsa05203	Viral carcinogenesis	2023-07-29	204/8149	5.43291e-06	3.58169e-05	1.22849e-05	836/890/983/1017/4193/5290/6774	7
28	JQ1	hsa05214	Glioma	2023-05-29	75/8149	5.76811e-06	3.66687e-05	1.25771e-05	1956/4193/2475/5290/5894	5
29	JQ1	hsa05212	Pancreatic cancer	2023-05-29	76/8149	6.15912e-06	3.78042e-05	1.29666e-05	1956/2475/5290/5894/6774	5
30	JQ1	hsa04210	Apoptosis	2023-06-29	136/8149	6.70219e-06	3.97663e-05	1.36395e-05	836/840/1509/5290/5894/1508	6
31	JQ1	hsa04915	Estrogen signaling pathway	2023-06-29	138/8149	7.29207e-06	4.18706e-05	1.43613e-05	1509/1956/3320/5241/5290/5894	6
32	JQ1	hsa05206	MicroRNAs in cancer	2023-08-29	310/8149	8.54892e-06	4.75534e-05	1.63104e-05	836/1956/4193/2475/5290/5894/4233/6774	8
33	JQ1	hsa04012	ErbB signaling pathway	2023-05-29	85/8149	1.06954e-05	5.76708e-05	1.97806e-05	1956/2475/5290/5747/5894	5
34	JQ1	hsa05210	Colorectal cancer	2023-05-29	86/8149	1.13277e-05	5.76708e-05	1.97806e-05	836/1956/2475/5290/5894	5
35	JQ1	hsa05226	Gastric cancer	2023-06-29	149/8149	1.13398e-05	5.76708e-05	1.97806e-05	1017/1956/2475/5290/5894/4233	6
36	JQ1	hsa05160	Hepatitis C	2023-06-29	157/8149	1.52995e-05	7.56476e-05	2.59465e-05	836/1017/1956/5290/5894/6774	6
37	JQ1	hsa04630	JAK-STAT signaling pathway	2023-06-29	162/8149	1.82967e-05	8.8022e-05	3.01909e-05	1956/3717/2475/5290/5894/6774	6
38	JQ1	hsa04933	AGE-RAGE signaling pathway in diabetic complications	2023-05-29	100/8149	2.36572e-05	0.000110815	3.80088e-05	836/3717/5290/1432/6774	5
39	JQ1	hsa04659	Th17 cell differentiation	2023-05-29	108/8149	3.43419e-05	0.00015674	5.37607e-05	3320/3717/2475/1432/6774	5
40	JQ1	hsa04370	VEGF signaling pathway	2023-04-29	59/8149	5.14287e-05	0.000228858	7.84965e-05	5290/5747/5894/1432	4
41	JQ1	hsa04015	Rap1 signaling pathway	2023-06-29	210/8149	7.88783e-05	0.000342447	0.000117457	1956/2149/5290/5894/1432/4233	6
42	JQ1	hsa05120	Epithelial cell signaling in Helicobacter pylori infection	2023-04-29	70/8149	0.000100844	0.000427387	0.000146591	836/1956/1432/4233	4
43	JQ1	hsa05208	Chemical carcinogenesis - reactive oxygen species	2023-06-29	223/8149	0.00011002	0.000455431	0.000156209	1956/5290/5747/5894/1432/4233	6
44	JQ1	hsa04140	Autophagy - animal	2023-05-29	141/8149	0.000122766	0.000496645	0.000170345	1509/2475/5290/5894/1508	5
45	JQ1	hsa04550	Signaling pathways regulating pluripotency of stem cells	2023-05-29	143/8149	0.000131207	0.000518998	0.000178012	3717/5290/5894/1432/6774	5
46	JQ1	hsa05224	Breast cancer	2023-05-29	147/8149	0.000149423	0.000578204	0.000198319	1956/2475/5241/5290/5894	5
47	JQ1	hsa04072	Phospholipase D signaling pathway	2023-05-29	148/8149	0.000154267	0.000584244	0.000200391	1956/2149/2475/5290/5894	5
48	JQ1	hsa05131	Shigellosis	2023-06-29	247/8149	0.000192812	0.000715012	0.000245244	1956/4193/2475/5290/5747/1432	6
49	JQ1	hsa05132	Salmonella infection	2023-06-29	249/8149	0.00020148	0.000731907	0.000251038	836/840/3320/5290/5894/1432	6
50	JQ1	hsa05225	Hepatocellular carcinoma	2023-05-29	168/8149	0.000279006	0.000993262	0.000340681	1956/2475/5290/5894/4233	5
51	JQ1	hsa05222	Small cell lung cancer	2023-04-29	92/8149	0.000291138	0.00101613	0.000348524	836/1017/5290/5747	4
52	JQ1	hsa05231	Choline metabolism in cancer	2023-04-29	98/8149	0.000370873	0.00126953	0.000435438	1956/2475/5290/5894	4
53	JQ1	hsa05152	Tuberculosis	2023-05-29	180/8149	0.000383976	0.00128958	0.000442316	836/1509/3717/5894/1432	5
54	JQ1	hsa05219	Bladder cancer	2023-03-29	41/8149	0.000394473	0.0013003	0.000445993	1956/4193/5894	3
55	JQ1	hsa04625	C-type lectin receptor signaling pathway	2023-04-29	104/8149	0.000465181	0.00150549	0.000516373	4193/5290/5894/1432	4
56	JQ1	hsa04062	Chemokine signaling pathway	2023-05-29	192/8149	0.000516531	0.00164183	0.000563136	3717/5290/5747/5894/6774	5
57	JQ1	hsa04066	HIF-1 signaling pathway	2023-04-29	109/8149	0.000555947	0.00173612	0.000595474	1956/2475/5290/6774	4
58	JQ1	hsa04668	TNF signaling pathway	2023-04-29	112/8149	0.000616101	0.00185875	0.000637536	836/840/5290/1432	4
59	JQ1	hsa05145	Toxoplasmosis	2023-04-29	112/8149	0.000616101	0.00185875	0.000637536	836/3717/1432/6774	4
60	JQ1	hsa04510	Focal adhesion	2023-05-29	201/8149	0.000636699	0.00188887	0.000647869	1956/5290/5747/5894/4233	5
61	JQ1	hsa04071	Sphingolipid signaling pathway	2023-04-29	119/8149	0.000774275	0.00222292	0.000762444	1509/5290/5894/1432	4
62	JQ1	hsa04722	Neurotrophin signaling pathway	2023-04-29	119/8149	0.000774275	0.00222292	0.000762444	5290/5894/1432/5664	4
63	JQ1	hsa04919	Thyroid hormone signaling pathway	2023-04-29	121/8149	0.000824297	0.00232897	0.000798818	4193/2475/5290/5894	4
64	JQ1	hsa04810	Regulation of actin cytoskeleton	2023-05-29	218/8149	0.00091978	0.00255814	0.000877422	1956/2149/5290/5747/5894	5
65	JQ1	hsa04926	Relaxin signaling pathway	2023-04-29	129/8149	0.00104743	0.00286836	0.000983824	1956/5290/5894/1432	4
66	JQ1	hsa05213	Endometrial cancer	2023-03-29	58/8149	0.00109637	0.00295689	0.00101419	1956/5290/5894	3
67	JQ1	hsa05162	Measles	2023-04-29	139/8149	0.00138241	0.00361866	0.00124117	836/1017/5290/6774	4
68	JQ1	hsa05418	Fluid shear stress and atherosclerosis	2023-04-29	139/8149	0.00138241	0.00361866	0.00124117	3320/5290/5747/1432	4
69	JQ1	hsa04664	Fc epsilon RI signaling pathway	2023-03-29	68/8149	0.00173871	0.00448537	0.00153845	5290/5894/1432	3
70	JQ1	hsa04920	Adipocytokine signaling pathway	2023-03-29	69/8149	0.00181341	0.0045463	0.00155935	3717/2475/6774	3
71	JQ1	hsa05211	Renal cell carcinoma	2023-03-29	69/8149	0.00181341	0.0045463	0.00155935	5290/5894/4233	3
72	JQ1	hsa05010	Alzheimer disease	2023-06-29	384/8149	0.00198582	0.00490939	0.00168388	836/840/2475/5290/5894/5664	6
73	JQ1	hsa04932	Non-alcoholic fatty liver disease	2023-04-29	155/8149	0.00206445	0.00503386	0.00172658	836/840/5290/1432	4
74	JQ1	hsa01524	Platinum drug resistance	2023-03-29	73/8149	0.00213222	0.00512886	0.00175916	836/4193/5290	3
75	JQ1	hsa05133	Pertussis	2023-03-29	76/8149	0.00239286	0.00560433	0.00192224	836/840/1432	3
76	JQ1	hsa05220	Chronic myeloid leukemia	2023-03-29	76/8149	0.00239286	0.00560433	0.00192224	4193/5290/5894	3
77	JQ1	hsa05100	Bacterial invasion of epithelial cells	2023-03-29	77/8149	0.00248394	0.00574209	0.00196949	5290/5747/4233	3
78	JQ1	hsa05164	Influenza A	2023-04-29	171/8149	0.00295117	0.00673472	0.00230996	836/3717/5290/5894	4
79	JQ1	hsa04010	MAPK signaling pathway	2023-05-29	294/8149	0.00344055	0.00775214	0.00265892	836/1956/5894/1432/4233	5
80	JQ1	hsa04540	Gap junction	2023-03-29	88/8149	0.00362984	0.00807639	0.00277014	983/1956/5894	3
81	JQ1	hsa04360	Axon guidance	2023-04-29	182/8149	0.00369403	0.00811775	0.00278432	5290/5747/5894/4233	4
82	JQ1	hsa04912	GnRH signaling pathway	2023-03-29	93/8149	0.00424156	0.00920729	0.00315803	1956/5894/1432	3
83	JQ1	hsa04613	Neutrophil extracellular trap formation	2023-04-29	190/8149	0.00430835	0.0092396	0.00316911	2475/5290/5894/1432	4
84	JQ1	hsa04657	IL-17 signaling pathway	2023-03-29	94/8149	0.00437097	0.00926229	0.00317689	836/3320/1432	3
85	JQ1	hsa05202	Transcriptional misregulation in cancer	2023-04-29	193/8149	0.00455559	0.00953993	0.00327212	890/4193/5747/4233	4
86	GSK2801	hsa05167	Kaposi sarcoma-associated herpesvirus infection	2023-08-20	194/8149	8.81039e-09	7.66708e-07	2.51613e-07	207/595/1019/1387/2932/5604/1432/6774	8
87	GSK2801	hsa04917	Prolactin signaling pathway	2023-06-20	70/8149	1.13882e-08	7.66708e-07	2.51613e-07	207/595/2932/5604/1432/6774	6
88	GSK2801	hsa05223	Non-small cell lung cancer	2023-06-20	72/8149	1.35301e-08	7.66708e-07	2.51613e-07	207/595/1019/5604/4233/6774	6
89	GSK2801	hsa05225	Hepatocellular carcinoma	2023-07-20	168/8149	8.64034e-08	3.67214e-06	1.2051e-06	207/595/1019/2932/5604/1728/4233	7
90	GSK2801	hsa04935	Growth hormone synthesis, secretion and action	2023-06-20	119/8149	2.80252e-07	9.52857e-06	3.12702e-06	207/1387/2932/5604/1432/6774	6
91	GSK2801	hsa05205	Proteoglycans in cancer	2023-07-20	205/8149	3.37956e-07	9.57541e-06	3.1424e-06	207/595/5604/5329/1432/4233/6774	7
92	GSK2801	hsa04068	FoxO signaling pathway	2023-06-20	131/8149	4.958e-07	1.20409e-05	3.95149e-06	207/595/1387/5604/1432/6774	6
93	GSK2801	hsa05163	Human cytomegalovirus infection	2023-07-20	225/8149	6.36111e-07	1.23573e-05	4.05533e-06	207/595/1019/2932/5604/1432/6774	7
94	GSK2801	hsa05218	Melanoma	2023-05-20	72/8149	6.54209e-07	1.23573e-05	4.05533e-06	207/595/1019/5604/4233	5
95	GSK2801	hsa05212	Pancreatic cancer	2023-05-20	76/8149	8.58523e-07	1.45949e-05	4.78966e-06	207/595/1019/5604/6774	5
96	GSK2801	hsa01521	EGFR tyrosine kinase inhibitor resistance	2023-05-20	79/8149	1.04248e-06	1.6111e-05	5.28721e-06	207/2932/5604/4233/6774	5
97	GSK2801	hsa05160	Hepatitis C	2023-06-20	157/8149	1.44113e-06	2.0416e-05	6.69997e-06	207/595/1019/2932/5604/6774	6
98	GSK2801	hsa05215	Prostate cancer	2023-05-20	97/8149	2.89928e-06	3.7041e-05	1.21559e-05	207/595/1387/2932/5604	5
99	GSK2801	hsa01522	Endocrine resistance	2023-05-20	98/8149	3.05044e-06	3.7041e-05	1.21559e-05	207/595/1019/5604/1432	5
100	GSK2801	hsa04933	AGE-RAGE signaling pathway in diabetic complications	2023-05-20	100/8149	3.37135e-06	3.82086e-05	1.25391e-05	207/595/1019/1432/6774	5
101	GSK2801	hsa04660	T cell receptor signaling pathway	2023-05-20	104/8149	4.09268e-06	4.34847e-05	1.42705e-05	207/1019/2932/5604/1432	5
102	GSK2801	hsa04066	HIF-1 signaling pathway	2023-05-20	109/8149	5.15928e-06	5.15928e-05	1.69314e-05	207/1387/5604/4843/6774	5
103	GSK2801	hsa04510	Focal adhesion	2023-06-20	201/8149	6.07022e-06	5.73299e-05	1.88141e-05	207/595/2932/5604/4638/4233	6
104	GSK2801	hsa04722	Neurotrophin signaling pathway	2023-05-20	119/8149	7.94174e-06	7.10577e-05	2.33192e-05	207/2932/5604/1432/5664	5
105	GSK2801	hsa04919	Thyroid hormone signaling pathway	2023-05-20	121/8149	8.61753e-06	7.3249e-05	2.40384e-05	207/595/1387/2932/5604	5
106	GSK2801	hsa05213	Endometrial cancer	2023-04-20	58/8149	1.02833e-05	8.32454e-05	2.73189e-05	207/595/2932/5604	4
107	GSK2801	hsa04926	Relaxin signaling pathway	2023-05-20	129/8149	1.17845e-05	9.10618e-05	2.98841e-05	207/5604/4322/4843/1432	5
108	GSK2801	hsa04371	Apelin signaling pathway	2023-05-20	139/8149	1.69508e-05	0.000120068	3.94032e-05	207/595/5604/4638/4843	5
109	GSK2801	hsa05162	Measles	2023-05-20	139/8149	1.69508e-05	0.000120068	3.94032e-05	207/595/1019/2932/6774	5
110	GSK2801	hsa05221	Acute myeloid leukemia	2023-04-20	67/8149	1.83159e-05	0.000124548	4.08734e-05	207/595/5604/6774	4
111	GSK2801	hsa04550	Signaling pathways regulating pluripotency of stem cells	2023-05-20	143/8149	1.94536e-05	0.000127196	4.17425e-05	207/2932/5604/1432/6774	5
112	GSK2801	hsa05211	Renal cell carcinoma	2023-04-20	69/8149	2.05932e-05	0.000129661	4.25513e-05	207/1387/5604/4233	4
113	GSK2801	hsa05224	Breast cancer	2023-05-20	147/8149	2.22361e-05	0.000135005	4.43051e-05	207/595/1019/2932/5604	5
114	GSK2801	hsa05226	Gastric cancer	2023-05-20	149/8149	2.3739e-05	0.00013916	4.56686e-05	207/595/2932/5604/4233	5
115	GSK2801	hsa05214	Glioma	2023-04-20	75/8149	2.86806e-05	0.000160577	5.26971e-05	207/595/1019/5604	4
116	GSK2801	hsa04218	Cellular senescence	2023-05-20	156/8149	2.96332e-05	0.000160577	5.26971e-05	207/595/1019/5604/1432	5
117	GSK2801	hsa05220	Chronic myeloid leukemia	2023-04-20	76/8149	3.02263e-05	0.000160577	5.26971e-05	207/595/1019/5604	4
118	GSK2801	hsa05161	Hepatitis B	2023-05-20	162/8149	3.5542e-05	0.000183095	6.00869e-05	207/1387/5604/1432/6774	5
119	GSK2801	hsa05210	Colorectal cancer	2023-04-20	86/8149	4.92471e-05	0.000246236	8.0808e-05	207/595/2932/5604	4
120	GSK2801	hsa05235	PD-L1 expression and PD-1 checkpoint pathway in cancer	2023-04-20	89/8149	5.63562e-05	0.00027373	8.98309e-05	207/5604/1432/6774	4
121	GSK2801	hsa05222	Small cell lung cancer	2023-04-20	92/8149	6.41885e-05	0.000303112	9.94734e-05	207/595/1019/4843	4
122	GSK2801	hsa05169	Epstein-Barr virus infection	2023-05-20	202/8149	0.000101943	0.000458851	0.000150583	207/595/1019/1432/6774	5
123	GSK2801	hsa05165	Human papillomavirus infection	2023-06-20	331/8149	0.000102567	0.000458851	0.000150583	207/595/1019/1387/2932/5604	6
124	GSK2801	hsa04931	Insulin resistance	2023-04-20	108/8149	0.000120042	0.00052326	0.00017172	207/2932/7376/6774	4
125	GSK2801	hsa05219	Bladder cancer	2023-03-20	41/8149	0.000127003	0.000539761	0.000177135	595/1019/5604	3
126	GSK2801	hsa05145	Toxoplasmosis	2023-04-20	112/8149	0.000138245	0.00057321	0.000188112	207/4843/1432/6774	4
127	GSK2801	hsa04151	PI3K-Akt signaling pathway	2023-06-20	354/8149	0.000148677	0.000601787	0.00019749	207/595/1019/2932/5604/4233	6
128	GSK2801	hsa05166	Human T-cell leukemia virus 1 infection	2023-05-20	222/8149	0.000159156	0.000628046	0.000206108	207/595/1019/1387/5604	5
129	GSK2801	hsa05208	Chemical carcinogenesis - reactive oxygen species	2023-05-20	223/8149	0.000162553	0.000628046	0.000206108	207/5604/1728/1432/4233	5
130	GSK2801	hsa04110	Cell cycle	2023-04-20	126/8149	0.000217919	0.00082325	0.000270169	595/1019/1387/2932	4
131	GSK2801	hsa04210	Apoptosis	2023-04-20	136/8149	0.000292184	0.00107981	0.000354365	207/5604/142/1508	4
132	GSK2801	hsa05135	Yersinia infection	2023-04-20	137/8149	0.000300497	0.0010869	0.000356693	207/2932/5604/1432	4
133	GSK2801	hsa04936	Alcoholic liver disease	2023-04-20	142/8149	0.000344636	0.00122059	0.000400564	207/595/2932/1432	4
134	GSK2801	hsa04370	VEGF signaling pathway	2023-03-20	59/8149	0.000376547	0.00130639	0.000428721	207/5604/1432	3
135	GSK2801	hsa04934	Cushing syndrome	2023-04-20	155/8149	0.000481033	0.00163551	0.000536732	595/1019/2932/5604	4
136	GSK2801	hsa04630	JAK-STAT signaling pathway	2023-04-20	162/8149	0.000568642	0.00187119	0.000614074	207/595/1387/6774	4
137	GSK2801	hsa04664	Fc epsilon RI signaling pathway	2023-03-20	68/8149	0.000572364	0.00187119	0.000614074	207/5604/1432	3
138	GSK2801	hsa05230	Central carbon metabolism in cancer	2023-03-20	70/8149	0.000623219	0.001999	0.00065602	207/5604/4233	3
139	GSK2801	hsa05164	Influenza A	2023-04-20	171/8149	0.000697335	0.00219531	0.000720443	207/1019/1387/5604	4
140	GSK2801	hsa05206	MicroRNAs in cancer	2023-05-20	310/8149	0.000746236	0.00230655	0.000756948	595/1387/5604/4233/6774	5
141	GSK2801	hsa05152	Tuberculosis	2023-04-20	180/8149	0.000845545	0.00256683	0.000842366	207/1387/4843/1432	4
142	GSK2801	hsa04662	B cell receptor signaling pathway	2023-03-20	82/8149	0.000989499	0.00295114	0.000968484	207/2932/5604	3
143	GSK2801	hsa04062	Chemokine signaling pathway	2023-04-20	192/8149	0.00107627	0.00315459	0.00103525	207/2932/5604/6774	4
144	GSK2801	hsa04012	ErbB signaling pathway	2023-03-20	85/8149	0.00109841	0.0031649	0.00103864	207/2932/5604	3
145	GSK2801	hsa05415	Diabetic cardiomyopathy	2023-04-20	203/8149	0.00132399	0.0037513	0.00123108	207/2932/142/1432	4
146	GSK2801	hsa05203	Viral carcinogenesis	2023-04-20	204/8149	0.00134833	0.00375764	0.00123316	595/1019/1387/6774	4
147	GSK2801	hsa04657	IL-17 signaling pathway	2023-03-20	94/8149	0.00146983	0.00403019	0.0013226	2932/4322/1432	3
148	GSK2801	hsa04015	Rap1 signaling pathway	2023-04-20	210/8149	0.00150105	0.00405046	0.00132925	207/5604/1432/4233	4
149	GSK2801	hsa05207	Chemical carcinogenesis - receptor activation	2023-04-20	212/8149	0.00155455	0.00412928	0.00135512	207/595/5604/6774	4
150	GSK2801	hsa05417	Lipid and atherosclerosis	2023-04-20	215/8149	0.00163729	0.00428215	0.00140529	207/2932/1432/6774	4
151	GSK2801	hsa04916	Melanogenesis	2023-03-20	101/8149	0.00180746	0.00464829	0.00152545	1387/2932/5604	3
152	GSK2801	hsa04914	Progesterone-mediated oocyte maturation	2023-03-20	102/8149	0.00185932	0.00464829	0.00152545	207/5604/1432	3
153	GSK2801	hsa05142	Chagas disease	2023-03-20	102/8149	0.00185932	0.00464829	0.00152545	207/4843/1432	3
154	GSK2801	hsa05010	Alzheimer disease	2023-05-20	384/8149	0.00195029	0.00477413	0.00156674	207/2932/5604/4843/5664	5
155	GSK2801	hsa04620	Toll-like receptor signaling pathway	2023-03-20	104/8149	0.00196582	0.00477413	0.00156674	207/5604/1432	3
156	GSK2801	hsa04668	TNF signaling pathway	2023-03-20	112/8149	0.0024298	0.00581782	0.00190925	207/5604/1432	3
157	GSK2801	hsa04071	Sphingolipid signaling pathway	2023-03-20	119/8149	0.00288732	0.00681728	0.00223725	207/5604/1432	3
158	GSK2801	hsa04611	Platelet activation	2023-03-20	124/8149	0.00324466	0.00755605	0.0024797	207/4638/1432	3
159	GSK2801	hsa04380	Osteoclast differentiation	2023-03-20	128/8149	0.00354935	0.00815391	0.0026759	207/5604/1432	3
160	GSK2801	hsa05216	Thyroid cancer	2023-02-20	37/8149	0.0036202	0.00820579	0.00269292	595/5604	2
161	GSK2801	hsa04728	Dopaminergic synapse	2023-03-20	132/8149	0.00387111	0.00865907	0.00284168	207/2932/1432	3
162	GSK2801	hsa04910	Insulin signaling pathway	2023-03-20	137/8149	0.00429778	0.0094886	0.00311391	207/2932/5604	3
163	GSK2801	hsa05418	Fluid shear stress and atherosclerosis	2023-03-20	139/8149	0.00447617	0.00975576	0.00320158	207/1728/1432	3

## Sheet: JQ1-GSK-Common-BP
	x
1	peptidyl-serine modification
2	transcription initiation from RNA polymerase II promoter
3	regulation of cyclin-dependent protein serine/threonine kinase activity
4	positive regulation of reactive oxygen species metabolic process
5	regulation of cyclin-dependent protein kinase activity
6	cellular response to chemical stress
7	DNA-templated transcription, initiation
8	negative regulation of catabolic process
9	regulation of protein serine/threonine kinase activity
10	negative regulation of autophagy
11	cellular response to peptide
12	positive regulation of mitotic cell cycle
13	response to estradiol
14	negative regulation of cellular catabolic process
15	response to peptide hormone
16	protein localization to nucleus
17	reactive oxygen species metabolic process
18	rhythmic process
19	cellular response to oxidative stress
20	regulation of neuron death
21	regulation of developmental growth
22	cellular response to peptide hormone stimulus
23	regulation of autophagy
24	cellular response to abiotic stimulus
25	cellular response to environmental stimulus
26	neuron death
27	nitric oxide biosynthetic process
28	nitric oxide metabolic process
29	reactive nitrogen species metabolic process
30	positive regulation of protein localization to nucleus
31	positive regulation of mitotic cell cycle phase transition
32	response to radiation
33	positive regulation of cell cycle phase transition
34	response to leptin
35	regulation of production of miRNAs involved in gene silencing by miRNA
36	regulation of production of small RNA involved in gene silencing by RNA
37	positive regulation of G2/M transition of mitotic cell cycle
38	reactive oxygen species biosynthetic process
39	positive regulation of gene silencing by miRNA
40	positive regulation of cyclin-dependent protein serine/threonine kinase activity
41	positive regulation of posttranscriptional gene silencing
42	positive regulation of cell cycle G2/M phase transition
43	positive regulation of cellular protein localization
44	regulation of protein localization to nucleus
45	positive regulation of erythrocyte differentiation
46	positive regulation of protein serine/threonine kinase activity
47	response to ionizing radiation
48	protein import into nucleus
49	response to lipopolysaccharide

## Sheet: JQ1-GSK-Common-MF
	x
1	protein phosphatase binding
2	protein serine/threonine kinase activity
3	phosphatase binding

## Sheet: JQ1-GSK-Common-Pathways
	x
1	Progesterone-mediated oocyte maturation
2	Cellular senescence
3	FoxO signaling pathway
4	Prostate cancer
5	Proteoglycans in cancer
6	Chemical carcinogenesis - receptor activation
7	EGFR tyrosine kinase inhibitor resistance
8	PI3K-Akt signaling pathway
9	PD-L1 expression and PD-1 checkpoint pathway in cancer
10	Endocrine resistance
11	Human cytomegalovirus infection
12	Hepatitis B
13	Prolactin signaling pathway
14	Central carbon metabolism in cancer
15	Growth hormone synthesis, secretion and action
16	Lipid and atherosclerosis
17	Human papillomavirus infection
18	Acute myeloid leukemia
19	Kaposi sarcoma-associated herpesvirus infection
20	Cell cycle
21	Melanoma
22	Non-small cell lung cancer
23	Epstein-Barr virus infection
24	Viral carcinogenesis
25	Glioma
26	Pancreatic cancer
27	Apoptosis
28	MicroRNAs in cancer
29	ErbB signaling pathway
30	Colorectal cancer
31	Gastric cancer
32	Hepatitis C
33	JAK-STAT signaling pathway
34	AGE-RAGE signaling pathway in diabetic complications
35	VEGF signaling pathway
36	Rap1 signaling pathway
37	Chemical carcinogenesis - reactive oxygen species
38	Signaling pathways regulating pluripotency of stem cells
39	Breast cancer
40	Hepatocellular carcinoma
41	Small cell lung cancer
42	Tuberculosis
43	Bladder cancer
44	Chemokine signaling pathway
45	HIF-1 signaling pathway
46	TNF signaling pathway
47	Toxoplasmosis
48	Focal adhesion
49	Sphingolipid signaling pathway
50	Neurotrophin signaling pathway
51	Thyroid hormone signaling pathway
52	Relaxin signaling pathway
53	Endometrial cancer
54	Measles
55	Fluid shear stress and atherosclerosis
56	Fc epsilon RI signaling pathway
57	Renal cell carcinoma
58	Alzheimer disease
59	Chronic myeloid leukemia
60	Influenza A
61	IL-17 signaling pathway
