# Supplementary material for: Comprehensive exploration of JQ1 and GSK2801 targets in breast cancer using network pharmacology and molecular modeling approaches
Source: Comput Struct Biotechnol J. 2023 Jun 3;21:3224–33. doi: 10.1016/j.csbj.2023.06.003 (PMC10781883; doi:10.1016/j.csbj.2023.06.003)
Supplement: Supplementary file 6 — Supplementary material [file mmc6.xlsx]

## Sheet: Details
Cluster-based gene-set enrichment using DAVID
Sheet name	Description
JQ_BP	Biological Processes enriched with JQ1 taregts of Breast Cancer
JQ_MF	Molecualr fucntions enriched with JQ1 taregts of Breast Cancer
JQ_CC	Cellular components enriched with JQ1 taregts of Breast Cancer
JQ_KEGG	Metabolic Pathways enriched with JQ1 taregts of Breast Cancer
GSK_BP	Biological Processes enriched with JQ1 taregts of Breast Cancer
GSK_MF	Molecualr fucntions enriched with JQ1 taregts of Breast Cancer
GSK_CC	Cellular components enriched with JQ1 taregts of Breast Cancer
GSK_KEGG	Metabolic Pathways enriched with JQ1 taregts of Breast Cancer
Common_Gos	Common GO terms enriched both for JQ1 and GSK2801 taregts of Breast Cacner

## Sheet: JQ_BP
Category	Term		Count	%	PValue	Genes	List Total	Pop Hits	Pop Total	Fold Enrichment	Bonferroni	Benjamini	FDR
GOTERM_BP_DIRECT	GO:0030518	intracellular steroid hormone receptor signaling pathway	4	13.7931	4.45428e-07	5241, 367, 2908, 4306	29	11	19333	242.42	0.000375425	0.00037505	0.000353224
GOTERM_BP_DIRECT	GO:0051897	positive regulation of protein kinase B signaling	6	20.6897	1.06316e-06	4233, 2475, 3320, 5290, 5747, 1956	29	129	19333	31.0072	0.000895839	0.000447588	0.000421541
GOTERM_BP_DIRECT	GO:0007165	signal transduction	11	37.931	6.26575e-06	3717, 1017, 5241, 367, 1432, 5894, 4233, 6774, 2908, 4306, 1956	29	1268	19333	5.78329	0.00526812	0.00168992	0.00159157
GOTERM_BP_DIRECT	GO:0043066	negative regulation of apoptotic process	8	27.5862	8.02811e-06	983, 5894, 5664, 2475, 836, 5747, 1956, 4193	29	530	19333	10.0627	0.00674487	0.00168992	0.00159157
GOTERM_BP_DIRECT	GO:0046677	response to antibiotic	4	13.7931	1.44178e-05	3717, 3320, 836, 4193	29	33	19333	80.8067	0.0120807	0.00242796	0.00228667
GOTERM_BP_DIRECT	GO:0006915	apoptotic process	8	27.5862	1.93576e-05	3717, 983, 840, 1432, 5894, 2908, 836, 4193	29	607	19333	8.78623	0.0161862	0.00271652	0.00255844
GOTERM_BP_DIRECT	GO:0045944	positive regulation of transcription from RNA polymerase II promoter	10	34.4828	3.33513e-05	3717, 5241, 367, 1432, 5894, 4233, 6774, 2908, 1956, 4193	29	1210	19333	5.50955	0.027724	0.00401169	0.00377823
GOTERM_BP_DIRECT	GO:1902895	positive regulation of pri-miRNA transcription from RNA polymerase II promoter	4	13.7931	5.73346e-05	367, 6774, 2908, 1956	29	52	19333	51.2812	0.047185	0.00603447	0.00568329
GOTERM_BP_DIRECT	GO:0006468	protein phosphorylation	7	24.1379	6.96677e-05	891, 3717, 1017, 983, 5894, 2475, 5747	29	503	19333	9.27751	0.0570404	0.0065178	0.0061385
GOTERM_BP_DIRECT	GO:0000086	G2/M transition of mitotic cell cycle	4	13.7931	8.80921e-05	891, 1017, 983, 890	29	60	19333	44.4437	0.0715743	0.0067547	0.00636162
GOTERM_BP_DIRECT	GO:0010628	positive regulation of gene expression	7	24.1379	8.82444e-05	5241, 983, 367, 1432, 6774, 2475, 4193	29	525	19333	8.88874	0.0716935	0.0067547	0.00636162
GOTERM_BP_DIRECT	GO:0060396	growth hormone receptor signaling pathway	3	10.3448	0.000156227	3717, 6774, 5747	29	13	19333	153.844	0.123405	0.0109619	0.010324
GOTERM_BP_DIRECT	GO:0000186	activation of MAPKK activity	3	10.3448	0.000182102	3717, 2149, 5894	29	14	19333	142.855	0.142321	0.0117946	0.0111082
GOTERM_BP_DIRECT	GO:0051301	cell division	6	20.6897	0.000200665	891, 1017, 9133, 983, 2908, 890	29	383	19333	10.4437	0.155641	0.0120686	0.0113663
GOTERM_BP_DIRECT	GO:0051146	striated muscle cell differentiation	3	10.3448	0.000239704	840, 1432, 836	29	16	19333	124.998	0.182982	0.0134554	0.0126724
GOTERM_BP_DIRECT	GO:0033138	positive regulation of peptidyl-serine phosphorylation	4	13.7931	0.000303485	5894, 3320, 5290, 1956	29	91	19333	29.3035	0.225762	0.0159709	0.0150415
GOTERM_BP_DIRECT	GO:0035994	response to muscle stretch	3	10.3448	0.000378174	1432, 5894, 5290	29	20	19333	99.9983	0.273023	0.0187307	0.0176407
GOTERM_BP_DIRECT	GO:0042060	wound healing	4	13.7931	0.000436693	5894, 2475, 836, 1956	29	103	19333	25.8895	0.30803	0.0204275	0.0192387
GOTERM_BP_DIRECT	GO:0030335	positive regulation of cell migration	5	17.2414	0.000537574	3717, 2149, 6774, 5747, 1956	29	264	19333	12.626	0.364471	0.0230448	0.0217037
GOTERM_BP_DIRECT	GO:0044772	mitotic cell cycle phase transition	3	10.3448	0.000547382	891, 9133, 890	29	24	19333	83.3319	0.369706	0.0230448	0.0217037
GOTERM_BP_DIRECT	GO:0042493	response to drug	5	17.2414	0.00079426	891, 983, 6774, 836, 4193	29	293	19333	11.3764	0.488203	0.0306798	0.0288944
GOTERM_BP_DIRECT	GO:0048009	insulin-like growth factor receptor signaling pathway	3	10.3448	0.00080161	367, 5894, 5290	29	29	19333	68.9643	0.491367	0.0306798	0.0288944
GOTERM_BP_DIRECT	GO:0060045	positive regulation of cardiac muscle cell proliferation	3	10.3448	0.00103876	891, 983, 1432	29	33	19333	60.605	0.583609	0.0351379	0.033093
GOTERM_BP_DIRECT	GO:0010629	negative regulation of gene expression	5	17.2414	0.00105188	891, 5241, 983, 6774, 5290	29	316	19333	10.5483	0.588195	0.0351379	0.033093
GOTERM_BP_DIRECT	GO:0008284	positive regulation of cell proliferation	6	20.6897	0.00107125	1017, 2149, 367, 5747, 1956, 4193	29	553	19333	7.23315	0.594871	0.0351379	0.033093
GOTERM_BP_DIRECT	GO:0018108	peptidyl-tyrosine phosphorylation	4	13.7931	0.00113358	3717, 4233, 5747, 1956	29	143	19333	18.6477	0.61563	0.0351379	0.033093
GOTERM_BP_DIRECT	GO:0071456	cellular response to hypoxia	4	13.7931	0.00113358	891, 2475, 4193, 890	29	143	19333	18.6477	0.61563	0.0351379	0.033093
GOTERM_BP_DIRECT	GO:0043687	post-translational protein modification	3	10.3448	0.00116848	3717, 1017, 890	29	35	19333	57.1419	0.626787	0.0351379	0.033093
GOTERM_BP_DIRECT	GO:0071549	cellular response to dexamethasone stimulus	3	10.3448	0.00137687	3717, 2908, 1956	29	38	19333	52.6307	0.686985	0.0399768	0.0376504
GOTERM_BP_DIRECT	GO:0043410	positive regulation of MAPK cascade	4	13.7931	0.00156547	3717, 2149, 367, 5894	29	160	19333	16.6664	0.733058	0.0439375	0.0413805
GOTERM_BP_DIRECT	GO:0042307	positive regulation of protein import into nucleus	3	10.3448	0.00176069	3717, 983, 1432	29	43	19333	46.5108	0.773628	0.0478227	0.0450397
GOTERM_BP_DIRECT	GO:0046777	protein autophosphorylation	4	13.7931	0.00226079	3717, 2475, 5747, 1956	29	182	19333	14.6518	0.851623	0.0548678	0.0516748
GOTERM_BP_DIRECT	GO:0018105	peptidyl-serine phosphorylation	4	13.7931	0.00226079	1017, 983, 1432, 2475	29	182	19333	14.6518	0.851623	0.0548678	0.0516748
GOTERM_BP_DIRECT	GO:0007173	epidermal growth factor receptor signaling pathway	3	10.3448	0.00228073	5290, 5747, 1956	29	49	19333	40.8156	0.854102	0.0548678	0.0516748
GOTERM_BP_DIRECT	GO:0045429	positive regulation of nitric oxide biosynthetic process	3	10.3448	0.00228073	3717, 2475, 3320	29	49	19333	40.8156	0.854102	0.0548678	0.0516748
GOTERM_BP_DIRECT	GO:0000079	regulation of cyclin-dependent protein serine/threonine kinase activity	3	10.3448	0.00266295	891, 9133, 890	29	53	19333	37.7352	0.894375	0.0622834	0.0586588
GOTERM_BP_DIRECT	GO:0071407	cellular response to organic cyclic compound	3	10.3448	0.0028646	891, 983, 6774	29	55	19333	36.363	0.910929	0.0624932	0.0588564
GOTERM_BP_DIRECT	GO:0010507	negative regulation of autophagy	3	10.3448	0.0028646	4233, 6774, 2475	29	55	19333	36.363	0.910929	0.0624932	0.0588564
GOTERM_BP_DIRECT	GO:1902728	positive regulation of growth factor dependent skeletal muscle satellite cell proliferation	2	6.89655	0.00289458	3717, 6774	29	2	19333	666.655	0.913158	0.0624932	0.0588564
GOTERM_BP_DIRECT	GO:0014823	response to activity	3	10.3448	0.00318014	983, 2475, 5290	29	58	19333	34.4822	0.931788	0.0653092	0.0615085
GOTERM_BP_DIRECT	GO:0048146	positive regulation of fibroblast proliferation	3	10.3448	0.00318014	891, 1956, 890	29	58	19333	34.4822	0.931788	0.0653092	0.0615085
GOTERM_BP_DIRECT	GO:0045893	positive regulation of transcription, DNA-templated	6	20.6897	0.00348764	1017, 2149, 367, 6774, 1956, 890	29	724	19333	5.52477	0.94741	0.069919	0.06585
GOTERM_BP_DIRECT	GO:0030168	platelet activation	3	10.3448	0.00385777	2149, 1432, 5290	29	64	19333	31.2495	0.96155	0.0746238	0.0702811
GOTERM_BP_DIRECT	GO:0035556	intracellular signal transduction	5	17.2414	0.00389958	3717, 840, 1432, 5894, 5664	29	453	19333	7.35822	0.962886	0.0746238	0.0702811
GOTERM_BP_DIRECT	GO:0008285	negative regulation of cell proliferation	5	17.2414	0.00424708	3717, 2149, 367, 5894, 6774	29	464	19333	7.18378	0.972344	0.0777298	0.0732063
GOTERM_BP_DIRECT	GO:0060748	tertiary branching involved in mammary gland duct morphogenesis	2	6.89655	0.00433884	5241, 367	29	3	19333	444.437	0.974411	0.0777298	0.0732063
GOTERM_BP_DIRECT	GO:0071887	leukocyte apoptotic process	2	6.89655	0.00433884	840, 836	29	3	19333	444.437	0.974411	0.0777298	0.0732063
GOTERM_BP_DIRECT	GO:0048661	positive regulation of smooth muscle cell proliferation	3	10.3448	0.0045966	2475, 5290, 1956	29	70	19333	28.5709	0.979429	0.080632	0.0759397
GOTERM_BP_DIRECT	GO:0042981	regulation of apoptotic process	4	13.7931	0.00492164	3717, 5894, 3320, 1508	29	240	19333	11.1109	0.98438	0.0845718	0.0796502
GOTERM_BP_DIRECT	GO:0016570	histone modification	3	10.3448	0.00567512	3717, 1017, 983	29	78	19333	25.6406	0.991752	0.093609	0.0881614
GOTERM_BP_DIRECT	GO:0060571	morphogenesis of an epithelial fold	2	6.89655	0.00578108	367, 1956	29	4	19333	333.328	0.99246	0.093609	0.0881614
GOTERM_BP_DIRECT	GO:1905448	positive regulation of mitochondrial ATP synthesis coupled electron transport	2	6.89655	0.00578108	891, 983	29	4	19333	333.328	0.99246	0.093609	0.0881614
GOTERM_BP_DIRECT	GO:0016485	protein processing	3	10.3448	0.00625373	840, 5664, 836	29	82	19333	24.3898	0.99495	0.0993517	0.09357
GOTERM_BP_DIRECT	GO:0014068	positive regulation of phosphatidylinositol 3-kinase signaling	3	10.3448	0.00640243	3717, 2149, 5747	29	83	19333	24.096	0.995549	0.0998305	0.0940209
GOTERM_BP_DIRECT	GO:0098586	cellular response to virus	3	10.3448	0.00685818	3717, 1432, 3320	29	86	19333	23.2554	0.996977	0.103551	0.0975249
GOTERM_BP_DIRECT	GO:0016477	cell migration	4	13.7931	0.006887	983, 4233, 5290, 5747	29	271	19333	9.83993	0.99705	0.103551	0.0975249
GOTERM_BP_DIRECT	GO:0072734	cellular response to staurosporine	2	6.89655	0.0072213	840, 836	29	5	19333	266.662	0.997779	0.106673	0.100465
GOTERM_BP_DIRECT	GO:0046718	viral entry into host cell	3	10.3448	0.00952845	983, 1508, 1956	29	102	19333	19.6075	0.999688	0.138327	0.130277
GOTERM_BP_DIRECT	GO:0055015	ventricular cardiac muscle cell development	2	6.89655	0.0129621	891, 983	29	9	19333	148.146	0.999983	0.184985	0.17422
GOTERM_BP_DIRECT	GO:0044320	cellular response to leptin stimulus	2	6.89655	0.0143923	6774, 890	29	10	19333	133.331	0.999995	0.195457	0.184082
GOTERM_BP_DIRECT	GO:0060397	JAK-STAT cascade involved in growth hormone signaling pathway	2	6.89655	0.0143923	3717, 6774	29	10	19333	133.331	0.999995	0.195457	0.184082
GOTERM_BP_DIRECT	GO:0044346	fibroblast apoptotic process	2	6.89655	0.0143923	840, 836	29	10	19333	133.331	0.999995	0.195457	0.184082
GOTERM_BP_DIRECT	GO:0000165	MAPK cascade	3	10.3448	0.0146917	367, 5894, 1956	29	128	19333	15.6247	0.999996	0.196355	0.184929
GOTERM_BP_DIRECT	GO:0016310	phosphorylation	3	10.3448	0.0151293	6774, 2475, 5290	29	130	19333	15.3844	0.999997	0.199045	0.187462
GOTERM_BP_DIRECT	GO:0007169	transmembrane receptor protein tyrosine kinase signaling pathway	3	10.3448	0.0157963	4233, 5747, 1956	29	133	19333	15.0373	0.999999	0.201831	0.190086
GOTERM_BP_DIRECT	GO:0099527	postsynapse to nucleus signaling pathway	2	6.89655	0.0158205	3717, 6774	29	11	19333	121.21	0.999999	0.201831	0.190086
GOTERM_BP_DIRECT	GO:0016572	histone phosphorylation	2	6.89655	0.0172467	1017, 890	29	12	19333	111.109	1	0.213555	0.201127
GOTERM_BP_DIRECT	GO:0043276	anoikis	2	6.89655	0.0172467	2475, 5290	29	12	19333	111.109	1	0.213555	0.201127
GOTERM_BP_DIRECT	GO:0048011	neurotrophin TRK receptor signaling pathway	2	6.89655	0.0186709	5894, 836	29	13	19333	102.562	1	0.227839	0.21458
GOTERM_BP_DIRECT	GO:0070102	interleukin-6-mediated signaling pathway	2	6.89655	0.0200931	3717, 6774	29	14	19333	95.2365	1	0.238375	0.224503
GOTERM_BP_DIRECT	GO:0065003	macromolecular complex assembly	3	10.3448	0.0203061	891, 983, 4193	29	152	19333	13.1577	1	0.238375	0.224503
GOTERM_BP_DIRECT	GO:0014075	response to amine	2	6.89655	0.0215134	3717, 983	29	15	19333	88.8874	1	0.238375	0.224503
GOTERM_BP_DIRECT	GO:0016242	negative regulation of macroautophagy	2	6.89655	0.0215134	2475, 5290	29	15	19333	88.8874	1	0.238375	0.224503
GOTERM_BP_DIRECT	GO:0051149	positive regulation of muscle cell differentiation	2	6.89655	0.0215134	1432, 4193	29	15	19333	88.8874	1	0.238375	0.224503
GOTERM_BP_DIRECT	GO:0010831	positive regulation of myotube differentiation	2	6.89655	0.0215134	1432, 2475	29	15	19333	88.8874	1	0.238375	0.224503
GOTERM_BP_DIRECT	GO:0032496	response to lipopolysaccharide	3	10.3448	0.0218299	3717, 2149, 836	29	158	19333	12.658	1	0.238375	0.224503
GOTERM_BP_DIRECT	GO:0006508	proteolysis	4	13.7931	0.0220282	840, 1509, 836, 1508	29	418	19333	6.37948	1	0.238375	0.224503
GOTERM_BP_DIRECT	GO:0043524	negative regulation of neuron apoptotic process	3	10.3448	0.0220884	3717, 2149, 5290	29	159	19333	12.5784	1	0.238375	0.224503
GOTERM_BP_DIRECT	GO:0022408	negative regulation of cell-cell adhesion	2	6.89655	0.0229316	3717, 5747	29	16	19333	83.3319	1	0.238375	0.224503
GOTERM_BP_DIRECT	GO:0032516	positive regulation of phosphoprotein phosphatase activity	2	6.89655	0.0229316	3717, 2475	29	16	19333	83.3319	1	0.238375	0.224503
GOTERM_BP_DIRECT	GO:0071383	cellular response to steroid hormone stimulus	2	6.89655	0.0229316	367, 2908	29	16	19333	83.3319	1	0.238375	0.224503
GOTERM_BP_DIRECT	GO:0071732	cellular response to nitric oxide	2	6.89655	0.0243479	1017, 890	29	17	19333	78.43	1	0.246999	0.232625
GOTERM_BP_DIRECT	GO:0048708	astrocyte differentiation	2	6.89655	0.0243479	6774, 2908	29	17	19333	78.43	1	0.246999	0.232625
GOTERM_BP_DIRECT	GO:0048545	response to steroid hormone	2	6.89655	0.0257621	3417, 4193	29	18	19333	74.0728	1	0.258235	0.243207
GOTERM_BP_DIRECT	GO:2000811	negative regulation of anoikis	2	6.89655	0.0271744	5290, 5747	29	19	19333	70.1742	1	0.266057	0.250574
GOTERM_BP_DIRECT	GO:0045945	positive regulation of transcription from RNA polymerase III promoter	2	6.89655	0.0271744	367, 2475	29	19	19333	70.1742	1	0.266057	0.250574
GOTERM_BP_DIRECT	GO:0001666	response to hypoxia	3	10.3448	0.0286684	5894, 5664, 836	29	183	19333	10.9288	1	0.277457	0.261311
GOTERM_BP_DIRECT	GO:0071391	cellular response to estrogen stimulus	2	6.89655	0.0299931	367, 4193	29	21	19333	63.491	1	0.28698	0.270279
GOTERM_BP_DIRECT	GO:0060252	positive regulation of glial cell proliferation	2	6.89655	0.0328039	2475, 1956	29	23	19333	57.97	1	0.310347	0.292287
GOTERM_BP_DIRECT	GO:0006357	regulation of transcription from RNA polymerase II promoter	7	24.1379	0.0339714	5241, 367, 1432, 6774, 2908, 4306, 4193	29	1723	19333	2.70841	1	0.317821	0.299326
GOTERM_BP_DIRECT	GO:0007569	cell aging	2	6.89655	0.0356069	983, 2475	29	25	19333	53.3324	1	0.325881	0.306916
GOTERM_BP_DIRECT	GO:0097194	execution phase of apoptosis	2	6.89655	0.0356069	840, 836	29	25	19333	53.3324	1	0.325881	0.306916
GOTERM_BP_DIRECT	GO:0040014	regulation of multicellular organism growth	2	6.89655	0.0370054	6774, 5290	29	26	19333	51.2812	1	0.335039	0.315541
GOTERM_BP_DIRECT	GO:0001934	positive regulation of protein phosphorylation	3	10.3448	0.0375293	3320, 5747, 1956	29	212	19333	9.4338	1	0.336167	0.316604
GOTERM_BP_DIRECT	GO:0001701	in utero embryonic development	3	10.3448	0.038175	891, 9133, 367	29	214	19333	9.34563	1	0.338351	0.318661
GOTERM_BP_DIRECT	GO:0007507	heart development	3	10.3448	0.039808	840, 5894, 836	29	219	19333	9.13226	1	0.34915	0.328831
GOTERM_BP_DIRECT	GO:0010592	positive regulation of lamellipodium assembly	2	6.89655	0.0411893	2475, 5290	29	29	19333	45.9762	1	0.353892	0.333297
GOTERM_BP_DIRECT	GO:0010971	positive regulation of G2/M transition of mitotic cell cycle	2	6.89655	0.0411893	891, 983	29	29	19333	45.9762	1	0.353892	0.333297
GOTERM_BP_DIRECT	GO:0048010	vascular endothelial growth factor receptor signaling pathway	2	6.89655	0.0425801	1432, 5747	29	30	19333	44.4437	1	0.362146	0.341071
GOTERM_BP_DIRECT	GO:0042327	positive regulation of phosphorylation	2	6.89655	0.0439689	367, 1956	29	31	19333	43.01	1	0.366552	0.345221
GOTERM_BP_DIRECT	GO:0043278	response to morphine	2	6.89655	0.0439689	2475, 4193	29	31	19333	43.01	1	0.366552	0.345221
GOTERM_BP_DIRECT	GO:0045740	positive regulation of DNA replication	2	6.89655	0.0453557	983, 1956	29	32	19333	41.6659	1	0.370772	0.349195
GOTERM_BP_DIRECT	GO:0043200	response to amino acid	2	6.89655	0.0453557	2475, 836	29	32	19333	41.6659	1	0.370772	0.349195
GOTERM_BP_DIRECT	GO:0043029	T cell homeostasis	2	6.89655	0.0467406	9133, 836	29	33	19333	40.4033	1	0.374815	0.353003
GOTERM_BP_DIRECT	GO:0045931	positive regulation of mitotic cell cycle	2	6.89655	0.0467406	891, 4193	29	33	19333	40.4033	1	0.374815	0.353003
GOTERM_BP_DIRECT	GO:0045648	positive regulation of erythrocyte differentiation	2	6.89655	0.0481236	1432, 6774	29	34	19333	39.215	1	0.380565	0.358418
GOTERM_BP_DIRECT	GO:0006366	transcription from RNA polymerase II promoter	3	10.3448	0.0483615	3717, 367, 1432	29	244	19333	8.19658	1	0.380565	0.358418
GOTERM_BP_DIRECT	GO:0030522	intracellular receptor signaling pathway	2	6.89655	0.0495046	367, 6774	29	35	19333	38.0946	1	0.382213	0.359971
GOTERM_BP_DIRECT	GO:0030010	establishment of cell polarity	2	6.89655	0.0495046	3320, 5747	29	35	19333	38.0946	1	0.382213	0.359971
GOTERM_BP_DIRECT	GO:0000122	negative regulation of transcription from RNA polymerase II promoter	5	17.2414	0.0499329	1017, 367, 6774, 2908, 4193	29	973	19333	3.42577	1	0.382213	0.359971

## Sheet: JQ_MF
Category	Term		Count	%	PValue	Genes	List Total	Pop Hits	Pop Total	Fold Enrichment	Bonferroni	Benjamini	FDR
GOTERM_MF_DIRECT	GO:0004672	protein kinase activity	9	31.0345	5.29855e-08	3717, 1017, 983, 1432, 5894, 4233, 2475, 5747, 1956	29	379	18908	15.4828	9.90823e-06	9.59749e-06	8.41705e-06
GOTERM_MF_DIRECT	GO:0005496	steroid binding	5	17.2414	1.02647e-07	5241, 1576, 367, 2908, 4306	29	30	18908	108.667	1.91948e-05	9.59749e-06	8.41705e-06
GOTERM_MF_DIRECT	GO:0004879	RNA polymerase II transcription factor activity, ligand-activated sequence-specific DNA binding	5	17.2414	1.15599e-06	5241, 367, 6774, 2908, 4306	29	54	18908	60.3704	0.000216148	7.2057e-05	6.31944e-05
GOTERM_MF_DIRECT	GO:0019901	protein kinase binding	8	27.5862	7.30776e-06	891, 3717, 6774, 2475, 2908, 5747, 1956, 890	29	511	18908	10.2074	0.00136562	0.000341638	0.000299618
GOTERM_MF_DIRECT	GO:0019903	protein phosphatase binding	5	17.2414	9.82659e-06	1432, 4233, 6774, 5747, 1956	29	92	18908	35.4348	0.00183589	0.000367514	0.000322312
GOTERM_MF_DIRECT	GO:0019899	enzyme binding	7	24.1379	1.9005e-05	5241, 1576, 367, 1432, 5894, 1956, 4193	29	390	18908	11.7026	0.00354767	0.000592324	0.000519471
GOTERM_MF_DIRECT	GO:0004190	aspartic-type endopeptidase activity	4	13.7931	2.98549e-05	840, 5664, 1509, 836	29	41	18908	63.6098	0.0055674	0.000797553	0.000699458
GOTERM_MF_DIRECT	GO:0005524	ATP binding	11	37.931	4.20104e-05	3717, 1017, 983, 1432, 5894, 4233, 2475, 3320, 5290, 5747, 1956	29	1541	18908	4.65412	0.00782534	0.000981994	0.000861214
GOTERM_MF_DIRECT	GO:0042802	identical protein binding	11	37.931	0.000108193	3417, 3717, 5241, 5894, 4233, 6774, 2475, 2908, 3320, 1956, 4193	29	1722	18908	4.16492	0.0200299	0.00224801	0.00197152
GOTERM_MF_DIRECT	GO:0005515	protein binding	28	96.5517	0.000179444	5241, 4233, 5664, 6774, 3320, 4193, 890, 3417, 891, 3717, 1017, 2149, 1576, 1432, 2908, 836, 4306, 1956, 9133, 5894, 5290, 840, 983, 367, 2475, 1509, 1508, 5747	29	12619	18908	1.44671	0.0330022	0.00335561	0.00294289
GOTERM_MF_DIRECT	GO:0004674	protein serine/threonine kinase activity	6	20.6897	0.000247613	1017, 983, 1432, 5894, 2475, 5290	29	392	18908	9.97959	0.0452534	0.00409149	0.00358825
GOTERM_MF_DIRECT	GO:0005102	receptor binding	6	20.6897	0.000262555	3717, 5241, 2149, 367, 6774, 5747	29	397	18908	9.8539	0.0479181	0.00409149	0.00358825
GOTERM_MF_DIRECT	GO:0004197	cysteine-type endopeptidase activity	4	13.7931	0.000390643	840, 1509, 836, 1508	29	97	18908	26.8866	0.0704591	0.00561925	0.00492811
GOTERM_MF_DIRECT	GO:0008233	peptidase activity	4	13.7931	0.000452674	840, 1509, 836, 1508	29	102	18908	25.5686	0.0811838	0.00604643	0.00530275
GOTERM_MF_DIRECT	GO:0004713	protein tyrosine kinase activity	4	13.7931	0.000610598	3717, 4233, 5747, 1956	29	113	18908	23.0796	0.107935	0.00761212	0.00667587
GOTERM_MF_DIRECT	GO:0004714	transmembrane receptor protein tyrosine kinase activity	4	13.7931	0.000659033	3717, 4233, 5747, 1956	29	116	18908	22.4828	0.115984	0.00770245	0.00675509
GOTERM_MF_DIRECT	GO:0016538	cyclin-dependent protein serine/threonine kinase regulator activity	3	10.3448	0.00115208	891, 9133, 890	29	34	18908	57.5294	0.193913	0.0126729	0.0111142
GOTERM_MF_DIRECT	GO:0097472	cyclin-dependent protein kinase activity	2	6.89655	0.00295959	1017, 983	29	2	18908	652	0.425506	0.0307469	0.0269652
GOTERM_MF_DIRECT	GO:0016301	kinase activity	4	13.7931	0.0044278	3717, 2475, 5290, 1956	29	226	18908	11.5398	0.56388	0.0435789	0.0382189
GOTERM_MF_DIRECT	GO:0019904	protein domain specific binding	4	13.7931	0.00688268	1017, 2475, 4193, 890	29	265	18908	9.84151	0.725145	0.0643531	0.056438
GOTERM_MF_DIRECT	GO:0051117	ATPase binding	3	10.3448	0.0083247	5241, 367, 1956	29	93	18908	21.0323	0.790543	0.0719825	0.0631291
GOTERM_MF_DIRECT	GO:0003700	transcription factor activity, sequence-specific DNA binding	5	17.2414	0.00859326	5241, 367, 6774, 2908, 4306	29	555	18908	5.87387	0.800887	0.0719825	0.0631291
GOTERM_MF_DIRECT	GO:0035173	histone kinase activity	2	6.89655	0.00885347	1017, 983	29	6	18908	217.333	0.810425	0.0719825	0.0631291
GOTERM_MF_DIRECT	GO:0043565	sequence-specific DNA binding	4	13.7931	0.0124955	5241, 367, 2908, 4306	29	330	18908	7.90303	0.904762	0.0953111	0.0835883
GOTERM_MF_DIRECT	GO:0097200	cysteine-type endopeptidase activity involved in execution phase of apoptosis	2	6.89655	0.0132518	840, 836	29	9	18908	144.889	0.917475	0.0953111	0.0835883
GOTERM_MF_DIRECT	GO:0030235	nitric-oxide synthase regulator activity	2	6.89655	0.0132518	3320, 1956	29	9	18908	144.889	0.917475	0.0953111	0.0835883
GOTERM_MF_DIRECT	GO:0097153	cysteine-type endopeptidase activity involved in apoptotic process	2	6.89655	0.0147137	840, 836	29	10	18908	130.4	0.937458	0.101906	0.0893723
GOTERM_MF_DIRECT	GO:0020037	heme binding	3	10.3448	0.0211658	3717, 1576, 1586	29	152	18908	12.8684	0.981693	0.141357	0.123971
GOTERM_MF_DIRECT	GO:0043560	insulin receptor substrate binding	2	6.89655	0.0219921	3717, 5290	29	15	18908	86.9333	0.984368	0.141811	0.124369
GOTERM_MF_DIRECT	GO:0001228	transcriptional activator activity, RNA polymerase II transcription regulatory region sequence-specific binding	4	13.7931	0.0329371	5241, 367, 6774, 2908	29	478	18908	5.45607	0.998094	0.20226	0.177383
GOTERM_MF_DIRECT	GO:0003707	steroid hormone receptor activity	2	6.89655	0.0335297	5241, 4306	29	23	18908	56.6957	0.998301	0.20226	0.177383
GOTERM_MF_DIRECT	GO:0004709	MAP kinase kinase kinase activity	2	6.89655	0.0349627	5894, 1956	29	24	18908	54.3333	0.998713	0.204313	0.179184
GOTERM_MF_DIRECT	GO:0008270	zinc ion binding	5	17.2414	0.0385428	5241, 367, 2908, 4306, 4193	29	875	18908	3.72571	0.999357	0.218409	0.191546
GOTERM_MF_DIRECT	GO:0004693	cyclin-dependent protein serine/threonine kinase activity	2	6.89655	0.0420967	1017, 983	29	29	18908	44.9655	0.999679	0.231532	0.203055
GOTERM_MF_DIRECT	GO:0030332	cyclin binding	2	6.89655	0.0477673	1017, 983	29	33	18908	39.5152	0.999894	0.255214	0.223824

## Sheet: JQ_CC
Category	Term		Count	%	PValue	Genes	List Total	Pop Hits	Pop Total	Fold Enrichment	Bonferroni	Benjamini	FDR
GOTERM_CC_DIRECT	GO:0005737	cytoplasm	22	75.8621	1.87007e-07	9133, 5241, 5894, 6774, 3320, 5290, 4193, 890, 3417, 891, 3717, 1017, 840, 1576, 367, 983, 1432, 2475, 2908, 836, 5747, 1956	29	5593	20580	2.79142	2.56197e-05	1.83633e-05	1.66208e-05
GOTERM_CC_DIRECT	GO:0000307	cyclin-dependent protein kinase holoenzyme complex	5	17.2414	2.68077e-07	891, 1017, 9133, 983, 890	29	41	20580	86.5433	3.67259e-05	1.83633e-05	1.66208e-05
GOTERM_CC_DIRECT	GO:0005829	cytosol	21	72.4138	1.07885e-06	9133, 5241, 5894, 6774, 3320, 5290, 4193, 890, 3417, 891, 3717, 1017, 840, 367, 983, 1432, 2475, 2908, 836, 4306, 5747	29	5520	20580	2.69978	0.000147791	4.92673e-05	4.45923e-05
GOTERM_CC_DIRECT	GO:0005634	nucleus	21	72.4138	4.59879e-06	9133, 5241, 5894, 5664, 6774, 3320, 4193, 890, 891, 3717, 1017, 840, 367, 983, 1432, 2475, 2908, 836, 4306, 5747, 1956	29	6007	20580	2.4809	0.000629837	0.000157508	0.000142562
GOTERM_CC_DIRECT	GO:1904813	ficolin-1-rich granule lumen	5	17.2414	2.29819e-05	3417, 1432, 3320, 1509, 1508	29	124	20580	28.6151	0.0031436	0.000629703	0.00056995
GOTERM_CC_DIRECT	GO:0005654	nucleoplasm	16	55.1724	5.18901e-05	5241, 6774, 3320, 4193, 890, 891, 3717, 1017, 840, 367, 983, 1432, 2475, 2908, 836, 4306	29	3960	20580	2.86729	0.00708392	0.00118482	0.0010724
GOTERM_CC_DIRECT	GO:0045121	membrane raft	5	17.2414	0.000362028	3717, 5664, 1509, 836, 1956	29	253	20580	14.0248	0.0483965	0.00708541	0.00641307
GOTERM_CC_DIRECT	GO:0043025	neuronal cell body	5	17.2414	0.00219568	1586, 5664, 2475, 3320, 836	29	411	20580	8.63327	0.260025	0.0357022	0.0323144
GOTERM_CC_DIRECT	GO:0032991	macromolecular complex	6	20.6897	0.0023454	367, 5664, 2908, 3320, 1956, 4193	29	703	20580	6.0568	0.275082	0.0357022	0.0323144
GOTERM_CC_DIRECT	GO:0097125	cyclin B1-CDK1 complex	2	6.89655	0.0027193	891, 983	29	2	20580	709.655	0.311371	0.0372545	0.0337194
GOTERM_CC_DIRECT	GO:0005789	endoplasmic reticulum membrane	7	24.1379	0.00322869	983, 1576, 1586, 5664, 2475, 4306, 1956	29	1106	20580	4.49149	0.357922	0.038807	0.0351246
GOTERM_CC_DIRECT	GO:0048471	perinuclear region of cytoplasm	6	20.6897	0.00339915	5664, 3320, 1508, 5290, 5747, 1956	29	766	20580	5.55866	0.372792	0.038807	0.0351246
GOTERM_CC_DIRECT	GO:0005813	centrosome	5	17.2414	0.00644794	891, 1017, 9133, 983, 5664	29	556	20580	6.38179	0.587792	0.066395	0.0600948
GOTERM_CC_DIRECT	GO:0097124	cyclin A2-CDK2 complex	2	6.89655	0.00678489	1017, 890	29	5	20580	283.862	0.606509	0.066395	0.0600948
GOTERM_CC_DIRECT	GO:0042470	melanosome	3	10.3448	0.00877598	3320, 1509, 1508	29	104	20580	20.4708	0.701091	0.080154	0.0725481
GOTERM_CC_DIRECT	GO:0034774	secretory granule lumen	3	10.3448	0.0106422	3417, 1432, 3320	29	115	20580	18.5127	0.769107	0.0911241	0.0824773
GOTERM_CC_DIRECT	GO:0016607	nuclear speck	4	13.7931	0.0203968	367, 1432, 5894, 2908	29	432	20580	6.57088	0.940588	0.164374	0.148777
GOTERM_CC_DIRECT	GO:0016020	membrane	11	37.931	0.0229817	891, 3717, 9133, 983, 4233, 5664, 2475, 2908, 3320, 5290, 1956	29	3789	20580	2.06023	0.958632	0.167411	0.151526
GOTERM_CC_DIRECT	GO:0098978	glutamatergic synapse	4	13.7931	0.0232176	3717, 1432, 6774, 2475	29	454	20580	6.25247	0.959978	0.167411	0.151526
GOTERM_CC_DIRECT	GO:0031904	endosome lumen	2	6.89655	0.0281995	3717, 1509	29	21	20580	67.5862	0.980136	0.193167	0.174837
GOTERM_CC_DIRECT	GO:0005741	mitochondrial outer membrane	3	10.3448	0.0309338	5241, 5894, 2475	29	203	20580	10.4875	0.986497	0.201806	0.182657
GOTERM_CC_DIRECT	GO:0045202	synapse	4	13.7931	0.034038	2149, 2908, 1956, 4193	29	527	20580	5.38638	0.9913	0.211696	0.191608
GOTERM_CC_DIRECT	GO:0043235	receptor complex	3	10.3448	0.0355402	4233, 4306, 1956	29	219	20580	9.7213	0.99297	0.211696	0.191608
GOTERM_CC_DIRECT	GO:0005739	mitochondrion	6	20.6897	0.0437442	3417, 983, 1432, 5894, 2908, 3320	29	1451	20580	2.93448	0.997819	0.249707	0.226012

## Sheet: JQ_KEGG
Category	Term		Count	%	PValue	Genes	List Total	Pop Hits	Pop Total	Fold Enrichment	Bonferroni	Benjamini	FDR
KEGG_PATHWAY	hsa05200	Pathways in cancer	16	55.1724	2.06089e-11	5894, 4233, 6774, 3320, 5290, 4193, 890, 3717, 1017, 2149, 840, 367, 2475, 836, 5747, 1956	29	531	8205	8.52523	3.689e-09	2.53336e-09	1.23853e-09
KEGG_PATHWAY	hsa04914	Progesterone-mediated oocyte maturation	10	34.4828	2.81484e-11	891, 1017, 5241, 9133, 983, 1432, 5894, 3320, 5290, 890	29	102	8205	27.7383	5.03856e-09	2.53336e-09	1.23853e-09
KEGG_PATHWAY	hsa04218	Cellular senescence	10	34.4828	1.30706e-09	891, 1017, 9133, 983, 1432, 5894, 2475, 5290, 4193, 890	29	156	8205	18.1366	2.33964e-07	7.84238e-08	3.83405e-08
KEGG_PATHWAY	hsa04068	FoxO signaling pathway	9	31.0345	8.09665e-09	891, 1017, 9133, 1432, 5894, 6774, 5290, 1956, 4193	29	131	8205	19.438	1.4493e-06	3.64349e-07	1.78126e-07
KEGG_PATHWAY	hsa05205	Proteoglycans in cancer	10	34.4828	1.4574e-08	1432, 5894, 4233, 6774, 2475, 836, 5290, 5747, 1956, 4193	29	205	8205	13.8015	2.60874e-06	5.24664e-07	2.56502e-07
KEGG_PATHWAY	hsa05207	Chemical carcinogenesis - receptor activation	10	34.4828	1.95408e-08	3717, 5241, 1576, 367, 5894, 6774, 2475, 3320, 5290, 1956	29	212	8205	13.3458	3.49779e-06	5.86223e-07	2.86598e-07
KEGG_PATHWAY	hsa05215	Prostate cancer	8	27.5862	2.50695e-08	1017, 367, 5894, 2475, 3320, 5290, 1956, 4193	29	97	8205	23.3345	4.48742e-06	6.44643e-07	3.15159e-07
KEGG_PATHWAY	hsa04151	PI3K-Akt signaling pathway	11	37.931	1.28947e-07	3717, 1017, 2149, 5894, 4233, 2475, 3320, 5290, 5747, 1956, 4193	29	354	8205	8.79164	2.30812e-05	2.9013e-06	1.41841e-06
KEGG_PATHWAY	hsa01521	EGFR tyrosine kinase inhibitor resistance	7	24.1379	2.09185e-07	3717, 5894, 4233, 6774, 2475, 5290, 1956	29	79	8205	25.0698	3.74434e-05	4.1837e-06	2.04537e-06
KEGG_PATHWAY	hsa05170	Human immunodeficiency virus 1 infection	9	31.0345	3.46752e-07	891, 9133, 983, 1432, 5894, 2475, 836, 5290, 5747	29	212	8205	12.0112	6.20667e-05	6.24154e-06	3.05142e-06
KEGG_PATHWAY	hsa05235	PD-L1 expression and PD-1 checkpoint pathway in cancer	7	24.1379	4.27322e-07	3717, 1432, 5894, 6774, 2475, 5290, 1956	29	89	8205	22.253	7.64878e-05	6.99255e-06	3.41858e-06
KEGG_PATHWAY	hsa05163	Human cytomegalovirus infection	9	31.0345	5.46656e-07	1432, 5894, 6774, 2475, 836, 5290, 5747, 1956, 4193	29	225	8205	11.3172	9.78467e-05	8.19984e-06	4.00881e-06
KEGG_PATHWAY	hsa01522	Endocrine resistance	7	24.1379	7.58098e-07	1432, 5894, 2475, 5290, 5747, 1956, 4193	29	98	8205	20.2094	0.00013569	1.04967e-05	5.13174e-06
KEGG_PATHWAY	hsa05161	Hepatitis B	8	27.5862	8.58177e-07	3717, 1017, 1432, 5894, 6774, 836, 5290, 890	29	162	8205	13.9719	0.000153602	1.10337e-05	5.39425e-06
KEGG_PATHWAY	hsa04935	Growth hormone synthesis, secretion and action	7	24.1379	2.50003e-06	3717, 1432, 5894, 6774, 2475, 5290, 5747	29	120	8205	16.5043	0.000447405	3.00003e-05	1.46668e-05
KEGG_PATHWAY	hsa04917	Prolactin signaling pathway	6	20.6897	3.30019e-06	3717, 1586, 1432, 5894, 6774, 5290	29	70	8205	24.2512	0.000590561	3.49432e-05	1.70833e-05
KEGG_PATHWAY	hsa05230	Central carbon metabolism in cancer	6	20.6897	3.30019e-06	3417, 5894, 4233, 2475, 5290, 1956	29	70	8205	24.2512	0.000590561	3.49432e-05	1.70833e-05
KEGG_PATHWAY	hsa04115	p53 signaling pathway	6	20.6897	4.06695e-06	891, 1017, 9133, 983, 836, 4193	29	73	8205	23.2546	0.000727721	3.95025e-05	1.93124e-05
KEGG_PATHWAY	hsa04114	Oocyte meiosis	7	24.1379	4.16971e-06	891, 1017, 5241, 9133, 983, 367, 1432	29	131	8205	15.1185	0.000746102	3.95025e-05	1.93124e-05
KEGG_PATHWAY	hsa05417	Lipid and atherosclerosis	8	27.5862	5.70077e-06	3717, 840, 1432, 6774, 3320, 836, 5290, 5747	29	215	8205	10.5277	0.00101992	5.13069e-05	2.50834e-05
KEGG_PATHWAY	hsa05165	Human papillomavirus infection	9	31.0345	9.87071e-06	1017, 5894, 2475, 836, 5290, 5747, 1956, 4193, 890	29	331	8205	7.69299	0.00176531	8.46061e-05	4.1363e-05
KEGG_PATHWAY	hsa05167	Kaposi sarcoma-associated herpesvirus infection	7	24.1379	3.94703e-05	3717, 1432, 5894, 6774, 2475, 836, 5290	29	194	8205	10.2089	0.00704042	0.000322939	0.000157881
KEGG_PATHWAY	hsa05169	Epstein-Barr virus infection	7	24.1379	4.95264e-05	1017, 1432, 6774, 836, 5290, 4193, 890	29	202	8205	9.80454	0.00882627	0.000387598	0.000189492
KEGG_PATHWAY	hsa05203	Viral carcinogenesis	7	24.1379	5.23371e-05	1017, 983, 6774, 836, 5290, 4193, 890	29	204	8205	9.70842	0.00932484	0.000392528	0.000191903
KEGG_PATHWAY	hsa04110	Cell cycle	6	20.6897	6.06395e-05	891, 1017, 9133, 983, 4193, 890	29	127	8205	13.3668	0.0107961	0.000424289	0.00020743
KEGG_PATHWAY	hsa05206	MicroRNAs in cancer	8	27.5862	6.12862e-05	5894, 4233, 6774, 2475, 836, 5290, 1956, 4193	29	310	8205	7.30145	0.0109106	0.000424289	0.00020743
KEGG_PATHWAY	hsa05221	Acute myeloid leukemia	5	17.2414	7.1747e-05	5894, 6774, 2475, 5290, 890	29	67	8205	21.1143	0.0127611	0.000478314	0.000233842
KEGG_PATHWAY	hsa04210	Apoptosis	6	20.6897	8.40545e-05	840, 5894, 1509, 836, 1508, 5290	29	136	8205	12.4823	0.0149338	0.00054035	0.000264171
KEGG_PATHWAY	hsa04915	Estrogen signaling pathway	6	20.6897	9.00934e-05	5241, 5894, 3320, 1509, 5290, 1956	29	138	8205	12.3013	0.0159981	0.00055265	0.000270185
KEGG_PATHWAY	hsa05218	Melanoma	5	17.2414	9.51787e-05	5894, 4233, 5290, 1956, 4193	29	72	8205	19.648	0.0168935	0.00055265	0.000270185
KEGG_PATHWAY	hsa05223	Non-small cell lung cancer	5	17.2414	9.51787e-05	5894, 4233, 6774, 5290, 1956	29	72	8205	19.648	0.0168935	0.00055265	0.000270185
KEGG_PATHWAY	hsa05214	Glioma	5	17.2414	0.00011166	5894, 2475, 5290, 1956, 4193	29	75	8205	18.8621	0.0197897	0.000628085	0.000307064
KEGG_PATHWAY	hsa05212	Pancreatic cancer	5	17.2414	0.000117587	5894, 6774, 2475, 5290, 1956	29	76	8205	18.6139	0.0208293	0.000641383	0.000313565
KEGG_PATHWAY	hsa05226	Gastric cancer	6	20.6897	0.00012953	1017, 5894, 4233, 2475, 5290, 1956	29	149	8205	11.3932	0.0229206	0.000685746	0.000335254
KEGG_PATHWAY	hsa05160	Hepatitis C	6	20.6897	0.000165684	1017, 5894, 6774, 836, 5290, 1956	29	157	8205	10.8127	0.0292243	0.000852089	0.000416577
KEGG_PATHWAY	hsa04012	ErbB signaling pathway	5	17.2414	0.000181701	5894, 2475, 5290, 5747, 1956	29	85	8205	16.643	0.0320041	0.000908506	0.000444158
KEGG_PATHWAY	hsa05210	Colorectal cancer	5	17.2414	0.000190118	5894, 2475, 836, 5290, 1956	29	86	8205	16.4495	0.0334618	0.000924901	0.000452174
KEGG_PATHWAY	hsa04630	JAK-STAT signaling pathway	6	20.6897	0.000215108	3717, 5894, 6774, 2475, 5290, 1956	29	166	8205	10.2264	0.0377764	0.00101893	0.000498144
KEGG_PATHWAY	hsa04933	AGE-RAGE signaling pathway in diabetic complications	5	17.2414	0.000339728	3717, 1432, 6774, 836, 5290	29	100	8205	14.1466	0.0590089	0.00156797	0.000766565
KEGG_PATHWAY	hsa04659	Th17 cell differentiation	5	17.2414	0.000455677	3717, 1432, 6774, 2475, 3320	29	108	8205	13.0987	0.0783454	0.00205055	0.00100249
KEGG_PATHWAY	hsa04015	Rap1 signaling pathway	6	20.6897	0.000636497	2149, 1432, 5894, 4233, 5290, 1956	29	210	8205	8.08374	0.107715	0.00279438	0.00136614
KEGG_PATHWAY	hsa05208	Chemical carcinogenesis - reactive oxygen species	6	20.6897	0.000835881	1432, 5894, 4233, 5290, 5747, 1956	29	223	8205	7.61249	0.139021	0.00358235	0.00175137
KEGG_PATHWAY	hsa04370	VEGF signaling pathway	4	13.7931	0.00101824	1432, 5894, 5290, 5747	29	59	8205	19.1818	0.166697	0.00426239	0.00208384
KEGG_PATHWAY	hsa04140	Autophagy - animal	5	17.2414	0.00124167	5894, 2475, 1509, 1508, 5290	29	141	8205	10.033	0.199403	0.00507958	0.00248335
KEGG_PATHWAY	hsa04550	Signaling pathways regulating pluripotency of stem cells	5	17.2414	0.00130829	3717, 1432, 5894, 6774, 5290	29	143	8205	9.89269	0.208904	0.00517567	0.00253033
KEGG_PATHWAY	hsa05131	Shigellosis	6	20.6897	0.00132267	1432, 2475, 5290, 5747, 1956, 4193	29	247	8205	6.87282	0.210942	0.00517567	0.00253033
KEGG_PATHWAY	hsa05132	Salmonella infection	6	20.6897	0.00137107	840, 1432, 5894, 3320, 836, 5290	29	249	8205	6.81762	0.217757	0.0052509	0.00256711
KEGG_PATHWAY	hsa05224	Breast cancer	5	17.2414	0.00144898	5241, 5894, 2475, 5290, 1956	29	147	8205	9.6235	0.228605	0.00543366	0.00265646
KEGG_PATHWAY	hsa04072	Phospholipase D signaling pathway	5	17.2414	0.00148574	2149, 5894, 2475, 5290, 1956	29	148	8205	9.55848	0.233672	0.00545782	0.00266827
KEGG_PATHWAY	hsa05120	Epithelial cell signaling in Helicobacter pylori infection	4	13.7931	0.00167208	1432, 4233, 836, 1956	29	70	8205	16.1675	0.25885	0.00601948	0.00294286
KEGG_PATHWAY	hsa05225	Hepatocellular carcinoma	5	17.2414	0.00236543	5894, 4233, 2475, 5290, 1956	29	168	8205	8.42057	0.345519	0.00834857	0.00408152
KEGG_PATHWAY	hsa05152	Tuberculosis	5	17.2414	0.0030381	3717, 1432, 5894, 1509, 836	29	180	8205	7.8592	0.419954	0.0105165	0.0051414
KEGG_PATHWAY	hsa05222	Small cell lung cancer	4	13.7931	0.00364845	1017, 836, 5290, 5747	29	92	8205	12.3013	0.480177	0.012391	0.0060578
KEGG_PATHWAY	hsa04062	Chemokine signaling pathway	5	17.2414	0.00383201	3717, 5894, 6774, 5290, 5747	29	192	8205	7.368	0.497041	0.0127734	0.00624475
KEGG_PATHWAY	hsa05231	Choline metabolism in cancer	4	13.7931	0.00435888	5894, 2475, 5290, 1956	29	98	8205	11.5482	0.542485	0.0142654	0.00697421
KEGG_PATHWAY	hsa04510	Focal adhesion	5	17.2414	0.00451301	5894, 4233, 5290, 5747, 1956	29	201	8205	7.03809	0.554989	0.0145061	0.00709187
KEGG_PATHWAY	hsa04625	C-type lectin receptor signaling pathway	4	13.7931	0.00514813	1432, 5894, 5290, 4193	29	104	8205	10.882	0.60303	0.0162572	0.00794799
KEGG_PATHWAY	hsa04066	HIF-1 signaling pathway	4	13.7931	0.00586779	6774, 2475, 5290, 1956	29	109	8205	10.3828	0.65126	0.0182104	0.00890286
KEGG_PATHWAY	hsa05145	Toxoplasmosis	4	13.7931	0.00632721	3717, 1432, 6774, 836	29	112	8205	10.1047	0.678954	0.0189816	0.00927991
KEGG_PATHWAY	hsa04668	TNF signaling pathway	4	13.7931	0.00632721	840, 1432, 836, 5290	29	112	8205	10.1047	0.678954	0.0189816	0.00927991
KEGG_PATHWAY	hsa04810	Regulation of actin cytoskeleton	5	17.2414	0.00714751	2149, 5894, 5290, 5747, 1956	29	229	8205	6.17753	0.723072	0.021091	0.0103112
KEGG_PATHWAY	hsa04722	Neurotrophin signaling pathway	4	13.7931	0.00748144	1432, 5894, 5664, 5290	29	119	8205	9.51029	0.739255	0.0213755	0.0104503
KEGG_PATHWAY	hsa04071	Sphingolipid signaling pathway	4	13.7931	0.00748144	1432, 5894, 1509, 5290	29	119	8205	9.51029	0.739255	0.0213755	0.0104503
KEGG_PATHWAY	hsa04919	Thyroid hormone signaling pathway	4	13.7931	0.00783268	5894, 2475, 5290, 4193	29	121	8205	9.35309	0.755263	0.0220294	0.0107699
KEGG_PATHWAY	hsa05219	Bladder cancer	3	10.3448	0.0084825	5894, 1956, 4193	29	41	8205	20.7023	0.782345	0.02349	0.011484
KEGG_PATHWAY	hsa05010	Alzheimer disease	6	20.6897	0.00881976	840, 5894, 5664, 2475, 836, 5290	29	384	8205	4.4208	0.795204	0.0240539	0.0117597
KEGG_PATHWAY	hsa04926	Relaxin signaling pathway	4	13.7931	0.00933491	1432, 5894, 5290, 1956	29	129	8205	8.77306	0.813402	0.0250789	0.0122608
KEGG_PATHWAY	hsa05162	Measles	4	13.7931	0.0114358	1017, 6774, 836, 5290	29	139	8205	8.1419	0.872392	0.0298324	0.0145847
KEGG_PATHWAY	hsa05418	Fluid shear stress and atherosclerosis	4	13.7931	0.0114358	1432, 3320, 5290, 5747	29	139	8205	8.1419	0.872392	0.0298324	0.0145847
KEGG_PATHWAY	hsa04932	Non-alcoholic fatty liver disease	4	13.7931	0.0153264	840, 1432, 836, 5290	29	155	8205	7.30145	0.937003	0.0394107	0.0192675
KEGG_PATHWAY	hsa05213	Endometrial cancer	3	10.3448	0.0165005	5894, 5290, 1956	29	58	8205	14.6344	0.949117	0.0418322	0.0204513
KEGG_PATHWAY	hsa04010	MAPK signaling pathway	5	17.2414	0.0167764	1432, 5894, 4233, 836, 1956	29	294	8205	4.81175	0.951609	0.0419409	0.0205044
KEGG_PATHWAY	hsa05164	Influenza A	4	13.7931	0.0198835	3717, 5894, 836, 5290	29	171	8205	6.61827	0.972539	0.0490278	0.0239691
KEGG_PATHWAY	hsa05022	Pathways of neurodegeneration - multiple diseases	6	20.6897	0.0208691	840, 1432, 5894, 5664, 2475, 836	29	476	8205	3.56636	0.977065	0.0507627	0.0248173
KEGG_PATHWAY	hsa04664	Fc epsilon RI signaling pathway	3	10.3448	0.0222685	1432, 5894, 5290	29	68	8205	12.4823	0.982245	0.0534444	0.0261284
KEGG_PATHWAY	hsa04920	Adipocytokine signaling pathway	3	10.3448	0.0228853	3717, 6774, 2475	29	69	8205	12.3013	0.984142	0.0534982	0.0261547
KEGG_PATHWAY	hsa05211	Renal cell carcinoma	3	10.3448	0.0228853	5894, 4233, 5290	29	69	8205	12.3013	0.984142	0.0534982	0.0261547
KEGG_PATHWAY	hsa04360	Axon guidance	4	13.7931	0.0234087	5894, 4233, 5290, 5747	29	182	8205	6.21826	0.985592	0.0540201	0.0264098
KEGG_PATHWAY	hsa01524	Platinum drug resistance	3	10.3448	0.0254229	836, 5290, 4193	29	73	8205	11.6273	0.990044	0.0579257	0.0283192
KEGG_PATHWAY	hsa04613	Neutrophil extracellular trap formation	4	13.7931	0.0261743	1432, 5894, 2475, 5290	29	190	8205	5.95644	0.991328	0.0588921	0.0287917
KEGG_PATHWAY	hsa05202	Transcriptional misregulation in cancer	4	13.7931	0.0272552	4233, 5747, 4193, 890	29	193	8205	5.86386	0.992891	0.0594182	0.0290489
KEGG_PATHWAY	hsa05133	Pertussis	3	10.3448	0.0273984	840, 1432, 836	29	76	8205	11.1683	0.993076	0.0594182	0.0290489
KEGG_PATHWAY	hsa05220	Chronic myeloid leukemia	3	10.3448	0.0273984	5894, 5290, 4193	29	76	8205	11.1683	0.993076	0.0594182	0.0290489
KEGG_PATHWAY	hsa05100	Bacterial invasion of epithelial cells	3	10.3448	0.0280704	4233, 5290, 5747	29	77	8205	11.0233	0.993882	0.0601508	0.0294071
KEGG_PATHWAY	hsa05130	Pathogenic Escherichia coli infection	4	13.7931	0.0287337	2149, 840, 1432, 836	29	197	8205	5.74479	0.994585	0.0608478	0.0297478
KEGG_PATHWAY	hsa05415	Diabetic cardiomyopathy	4	13.7931	0.0310309	1432, 2475, 1509, 5290	29	203	8205	5.575	0.996456	0.0649485	0.0317526
KEGG_PATHWAY	hsa04540	Gap junction	3	10.3448	0.0358912	983, 5894, 1956	29	88	8205	9.64538	0.998559	0.0742576	0.0363037
KEGG_PATHWAY	hsa05166	Human T-cell leukemia virus 1 infection	4	13.7931	0.0389323	1017, 9133, 5290, 890	29	222	8205	5.09786	0.999182	0.0796342	0.0389323
KEGG_PATHWAY	hsa04912	GnRH signaling pathway	3	10.3448	0.0396951	1432, 5894, 1956	29	93	8205	9.12681	0.99929	0.0802822	0.0396951
KEGG_PATHWAY	hsa04657	IL-17 signaling pathway	3	10.3448	0.0404738	1432, 3320, 836	29	94	8205	9.02971	0.999386	0.0809475	0.0404738
KEGG_PATHWAY	hsa05171	Coronavirus disease - COVID-19	4	13.7931	0.0434698	1432, 6774, 5290, 1956	29	232	8205	4.87812	0.999649	0.0859843	0.0434698
KEGG_PATHWAY	hsa04014	Ras signaling pathway	4	13.7931	0.0453571	5894, 4233, 5290, 1956	29	236	8205	4.79544	0.999754	0.0887422	0.0453571
KEGG_PATHWAY	hsa05146	Amoebiasis	3	10.3448	0.0469098	836, 5290, 5747	29	102	8205	8.3215	0.999816	0.0907932	0.0469098
KEGG_PATHWAY	hsa04660	T cell receptor signaling pathway	3	10.3448	0.0485746	1432, 5894, 5290	29	104	8205	8.16147	0.999865	0.0930153	0.0485746

## Sheet: GSK_BP
Category	Term		Count	%	PValue	Genes	List Total	Pop Hits	Pop Total	Fold Enrichment	Bonferroni	Benjamini	FDR
GOTERM_BP_DIRECT	GO:0007165	signal transduction	9	42.8571	2.07025e-05	1019, 2932, 1432, 4233, 1387, 6774, 207, 5329, 5604	21	1268	19333	6.53436	0.0125697	0.0126285	0.012318
GOTERM_BP_DIRECT	GO:0006468	protein phosphorylation	6	28.5714	0.000131084	1019, 595, 2932, 207, 5604, 4638	21	503	19333	10.9815	0.0769738	0.0244276	0.0238269
GOTERM_BP_DIRECT	GO:0045944	positive regulation of transcription from RNA polymerase II promoter	8	38.0952	0.000139091	7153, 7376, 1432, 4233, 1387, 6774, 207, 142	21	1210	19333	6.08674	0.0814788	0.0244276	0.0238269
GOTERM_BP_DIRECT	GO:0010628	positive regulation of gene expression	6	28.5714	0.000160181	2932, 7376, 1432, 6774, 207, 5604	21	525	19333	10.5214	0.0932408	0.0244276	0.0238269
GOTERM_BP_DIRECT	GO:0006809	nitric oxide biosynthetic process	3	14.2857	0.000231968	207, 1728, 4843	21	22	19333	125.539	0.132161	0.0280488	0.0273591
GOTERM_BP_DIRECT	GO:0010629	negative regulation of gene expression	5	23.8095	0.00027589	2932, 7376, 6774, 207, 4843	21	316	19333	14.5668	0.155147	0.0280488	0.0273591
GOTERM_BP_DIRECT	GO:0010507	negative regulation of autophagy	3	14.2857	0.00146102	4233, 6774, 207	21	55	19333	50.2156	0.590711	0.127317	0.124187
GOTERM_BP_DIRECT	GO:0043066	negative regulation of apoptotic process	5	23.8095	0.0019077	2932, 5664, 207, 1728, 5329	21	530	19333	8.68509	0.688614	0.131948	0.128703
GOTERM_BP_DIRECT	GO:1901215	negative regulation of neuron death	3	14.2857	0.00197241	2932, 6774, 207	21	64	19333	43.154	0.700708	0.131948	0.128703
GOTERM_BP_DIRECT	GO:0018107	peptidyl-threonine phosphorylation	3	14.2857	0.00242076	2932, 207, 5604	21	71	19333	38.8994	0.772561	0.131948	0.128703
GOTERM_BP_DIRECT	GO:0007623	circadian rhythm	3	14.2857	0.00248838	1019, 2932, 4843	21	72	19333	38.3591	0.781789	0.131948	0.128703
GOTERM_BP_DIRECT	GO:0006974	cellular response to DNA damage stimulus	4	19.0476	0.00282589	7153, 595, 207, 142	21	279	19333	13.1988	0.822549	0.131948	0.128703
GOTERM_BP_DIRECT	GO:0048511	rhythmic process	3	14.2857	0.00283979	7153, 2932, 1387	21	77	19333	35.8683	0.824054	0.131948	0.128703
GOTERM_BP_DIRECT	GO:0070141	response to UV-A	2	9.52381	0.00310045	595, 207	21	3	19333	613.746	0.85003	0.131948	0.128703
GOTERM_BP_DIRECT	GO:0042493	response to drug	4	19.0476	0.00324461	1019, 595, 6774, 1728	21	293	19333	12.5682	0.862713	0.131948	0.128703
GOTERM_BP_DIRECT	GO:0051726	regulation of cell cycle	4	19.0476	0.00430281	1019, 595, 6774, 5604	21	324	19333	11.3657	0.928259	0.164045	0.160011
GOTERM_BP_DIRECT	GO:0032869	cellular response to insulin stimulus	3	14.2857	0.00560058	1019, 207, 142	21	109	19333	25.3381	0.967664	0.189537	0.184876
GOTERM_BP_DIRECT	GO:0045893	positive regulation of transcription, DNA-templated	5	23.8095	0.00585339	7376, 1387, 6774, 207, 5604	21	724	19333	6.35787	0.972317	0.189537	0.184876
GOTERM_BP_DIRECT	GO:0032355	response to estradiol	3	14.2857	0.00590361	595, 6774, 1728	21	112	19333	24.6594	0.973158	0.189537	0.184876
GOTERM_BP_DIRECT	GO:0006935	chemotaxis	3	14.2857	0.00707765	1432, 5329, 5604	21	123	19333	22.4541	0.986961	0.215868	0.21056
GOTERM_BP_DIRECT	GO:0044321	response to leptin	2	9.52381	0.00824759	595, 6774	21	8	19333	230.155	0.993656	0.238186	0.232329
GOTERM_BP_DIRECT	GO:0045471	response to ethanol	3	14.2857	0.00859031	595, 6774, 1728	21	136	19333	20.3078	0.994863	0.238186	0.232329
GOTERM_BP_DIRECT	GO:0035556	intracellular signal transduction	4	19.0476	0.010831	2932, 1432, 5664, 207	21	453	19333	8.12909	0.998711	0.287257	0.280193
GOTERM_BP_DIRECT	GO:1900015	regulation of cytokine production involved in inflammatory response	2	9.52381	0.0113237	1432, 4843	21	11	19333	167.385	0.999049	0.287812	0.280734
GOTERM_BP_DIRECT	GO:0030182	neuron differentiation	3	14.2857	0.0139082	595, 4233, 5604	21	175	19333	15.782	0.999808	0.315488	0.30773
GOTERM_BP_DIRECT	GO:0018105	peptidyl-serine phosphorylation	3	14.2857	0.0149817	2932, 1432, 207	21	182	19333	15.175	0.999901	0.315488	0.30773
GOTERM_BP_DIRECT	GO:0001666	response to hypoxia	3	14.2857	0.0151379	1387, 5664, 4843	21	183	19333	15.0921	0.99991	0.315488	0.30773
GOTERM_BP_DIRECT	GO:0032270	positive regulation of cellular protein metabolic process	2	9.52381	0.0154112	7376, 207	21	15	19333	122.749	0.999924	0.315488	0.30773
GOTERM_BP_DIRECT	GO:1900034	regulation of cellular response to heat	2	9.52381	0.0154112	2932, 1387	21	15	19333	122.749	0.999924	0.315488	0.30773
GOTERM_BP_DIRECT	GO:0000122	negative regulation of transcription from RNA polymerase II promoter	5	23.8095	0.0161971	595, 7376, 1387, 6774, 142	21	973	19333	4.73083	0.999954	0.315488	0.30773
GOTERM_BP_DIRECT	GO:0051146	striated muscle cell differentiation	2	9.52381	0.0164305	1432, 207	21	16	19333	115.077	0.99996	0.315488	0.30773
GOTERM_BP_DIRECT	GO:0071222	cellular response to lipopolysaccharide	3	14.2857	0.0167388	1019, 1432, 4843	21	193	19333	14.3101	0.999967	0.315488	0.30773
GOTERM_BP_DIRECT	GO:0007568	aging	3	14.2857	0.0170674	6774, 207, 1728	21	195	19333	14.1634	0.999973	0.315488	0.30773
GOTERM_BP_DIRECT	GO:0001934	positive regulation of protein phosphorylation	3	14.2857	0.0199711	595, 207, 5329	21	212	19333	13.0276	0.999996	0.358305	0.349494
GOTERM_BP_DIRECT	GO:0051247	positive regulation of protein metabolic process	2	9.52381	0.0245493	7376, 207	21	24	19333	76.7183	1	0.415974	0.405745
GOTERM_BP_DIRECT	GO:0045861	negative regulation of proteolysis	2	9.52381	0.0245493	7376, 207	21	24	19333	76.7183	1	0.415974	0.405745
GOTERM_BP_DIRECT	GO:0040014	regulation of multicellular organism growth	2	9.52381	0.026569	1019, 6774	21	26	19333	70.8168	1	0.43803	0.427259
GOTERM_BP_DIRECT	GO:2001243	negative regulation of intrinsic apoptotic signaling pathway	2	9.52381	0.0285848	207, 5329	21	28	19333	65.7585	1	0.440259	0.429433
GOTERM_BP_DIRECT	GO:0048009	insulin-like growth factor receptor signaling pathway	2	9.52381	0.0295912	207, 5604	21	29	19333	63.491	1	0.440259	0.429433
GOTERM_BP_DIRECT	GO:0046697	decidualization	2	9.52381	0.0295912	1508, 142	21	29	19333	63.491	1	0.440259	0.429433
GOTERM_BP_DIRECT	GO:0010971	positive regulation of G2/M transition of mitotic cell cycle	2	9.52381	0.0295912	1019, 595	21	29	19333	63.491	1	0.440259	0.429433
GOTERM_BP_DIRECT	GO:0045648	positive regulation of erythrocyte differentiation	2	9.52381	0.0346083	1432, 6774	21	34	19333	54.1541	1	0.479796	0.467998
GOTERM_BP_DIRECT	GO:1900182	positive regulation of protein localization to nucleus	2	9.52381	0.0346083	207, 142	21	34	19333	54.1541	1	0.479796	0.467998
GOTERM_BP_DIRECT	GO:0035924	cellular response to vascular endothelial growth factor stimulus	2	9.52381	0.0346083	1432, 207	21	34	19333	54.1541	1	0.479796	0.467998
GOTERM_BP_DIRECT	GO:2000379	positive regulation of reactive oxygen species metabolic process	2	9.52381	0.0356087	1432, 4835	21	35	19333	52.6068	1	0.482696	0.470826
GOTERM_BP_DIRECT	GO:0010975	regulation of neuron projection development	2	9.52381	0.0376067	2932, 207	21	37	19333	49.7632	1	0.498697	0.486434
GOTERM_BP_DIRECT	GO:0031663	lipopolysaccharide-mediated signaling pathway	2	9.52381	0.0396007	1432, 207	21	39	19333	47.2112	1	0.503259	0.490884
GOTERM_BP_DIRECT	GO:0046326	positive regulation of glucose import	2	9.52381	0.0396007	1432, 207	21	39	19333	47.2112	1	0.503259	0.490884
GOTERM_BP_DIRECT	GO:0033574	response to testosterone	2	9.52381	0.0415908	1019, 1728	21	41	19333	44.9082	1	0.505498	0.493068
GOTERM_BP_DIRECT	GO:0030574	collagen catabolic process	2	9.52381	0.0415908	4322, 1508	21	41	19333	44.9082	1	0.505498	0.493068
GOTERM_BP_DIRECT	GO:1901216	positive regulation of neuron death	2	9.52381	0.043577	2932, 142	21	43	19333	42.8195	1	0.505498	0.493068
GOTERM_BP_DIRECT	GO:0045454	cell redox homeostasis	2	9.52381	0.0445686	1728, 4843	21	44	19333	41.8463	1	0.505498	0.493068
GOTERM_BP_DIRECT	GO:0042177	negative regulation of protein catabolic process	2	9.52381	0.0455593	1728, 4843	21	45	19333	40.9164	1	0.505498	0.493068
GOTERM_BP_DIRECT	GO:0009725	response to hormone	2	9.52381	0.0455593	1728, 4843	21	45	19333	40.9164	1	0.505498	0.493068
GOTERM_BP_DIRECT	GO:0043065	positive regulation of apoptotic process	3	14.2857	0.0455777	1019, 7153, 207	21	332	19333	8.31885	1	0.505498	0.493068
GOTERM_BP_DIRECT	GO:1904646	cellular response to beta-amyloid	2	9.52381	0.0475376	2932, 142	21	47	19333	39.1753	1	0.508736	0.496226
GOTERM_BP_DIRECT	GO:0042789	mRNA transcription from RNA polymerase II promoter	2	9.52381	0.0475376	7376, 6774	21	47	19333	39.1753	1	0.508736	0.496226

## Sheet: GSK_MF
Category	Term		Count	%	PValue	Genes	List Total	Pop Hits	Pop Total	Fold Enrichment	Bonferroni	Benjamini	FDR
GOTERM_MF_DIRECT	GO:0004672	protein kinase activity	8	38.0952	7.61575e-08	1019, 595, 2932, 1432, 4233, 207, 5604, 4638	21	379	18908	19.0054	1.08905e-05	1.08905e-05	9.90047e-06
GOTERM_MF_DIRECT	GO:0019899	enzyme binding	6	28.5714	4.36951e-05	7153, 595, 1432, 207, 5329, 142	21	390	18908	13.852	0.00622906	0.00282358	0.00256689
GOTERM_MF_DIRECT	GO:0042803	protein homodimerization activity	7	33.3333	7.26432e-05	7153, 6774, 9429, 207, 4843, 4835, 142	21	719	18908	8.76588	0.0103346	0.00282358	0.00256689
GOTERM_MF_DIRECT	GO:0016301	kinase activity	5	23.8095	8.28472e-05	1019, 2932, 207, 5329, 4638	21	226	18908	19.9199	0.0117777	0.00282358	0.00256689
GOTERM_MF_DIRECT	GO:0005524	ATP binding	9	42.8571	9.87266e-05	1019, 7153, 2932, 1432, 4233, 9429, 207, 5604, 4638	21	1541	18908	5.25855	0.0140194	0.00282358	0.00256689
GOTERM_MF_DIRECT	GO:0004674	protein serine/threonine kinase activity	5	23.8095	0.000677424	1019, 2932, 1432, 207, 5604	21	392	18908	11.4845	0.0923572	0.0161453	0.0146775
GOTERM_MF_DIRECT	GO:0061629	RNA polymerase II sequence-specific DNA binding transcription factor binding	4	19.0476	0.000973558	2932, 1387, 6774, 142	21	188	18908	19.157	0.130021	0.0198884	0.0180804
GOTERM_MF_DIRECT	GO:0008134	transcription factor binding	4	19.0476	0.00132093	595, 1387, 6774, 142	21	209	18908	17.2322	0.172229	0.0236117	0.0214652
GOTERM_MF_DIRECT	GO:0019901	protein kinase binding	5	23.8095	0.0018102	595, 2932, 6774, 207, 142	21	511	18908	8.80999	0.228249	0.0287621	0.0261474
GOTERM_MF_DIRECT	GO:0003955	NAD(P)H dehydrogenase (quinone) activity	2	9.52381	0.00317007	1728, 4835	21	3	18908	600.254	0.364943	0.0419202	0.0381093
GOTERM_MF_DIRECT	GO:0005515	protein binding	20	95.2381	0.00335825	7153, 7376, 4233, 5664, 6774, 142, 1019, 595, 2932, 1432, 1387, 9429, 207, 1728, 1508, 4843, 5604, 5329, 4835, 4638	21	12619	18908	1.42702	0.381858	0.0419202	0.0381093
GOTERM_MF_DIRECT	GO:0031490	chromatin DNA binding	3	14.2857	0.00351778	7376, 1387, 6774	21	84	18908	32.1565	0.395848	0.0419202	0.0381093
GOTERM_MF_DIRECT	GO:0019903	protein phosphatase binding	3	14.2857	0.00420284	1432, 4233, 6774	21	92	18908	29.3602	0.452434	0.0462312	0.0420284
GOTERM_MF_DIRECT	GO:0042826	histone deacetylase binding	3	14.2857	0.00858785	7153, 595, 142	21	133	18908	20.3093	0.708689	0.0877187	0.0797443
GOTERM_MF_DIRECT	GO:0008270	zinc ion binding	5	23.8095	0.0121941	7376, 1387, 4322, 4835, 142	21	875	18908	5.14503	0.827001	0.11625	0.105682
GOTERM_MF_DIRECT	GO:0004708	MAP kinase kinase activity	2	9.52381	0.0188778	1432, 5604	21	18	18908	100.042	0.934475	0.167464	0.15224
GOTERM_MF_DIRECT	GO:0005516	calmodulin binding	3	14.2857	0.0199083	207, 4843, 4638	21	207	18908	13.049	0.943618	0.167464	0.15224
GOTERM_MF_DIRECT	GO:0004712	protein serine/threonine/tyrosine kinase activity	2	9.52381	0.030247	207, 5604	21	29	18908	62.0952	0.987625	0.228092	0.207356
GOTERM_MF_DIRECT	GO:0042802	identical protein binding	6	28.5714	0.0303059	4233, 6774, 9429, 207, 1728, 142	21	1722	18908	3.13722	0.987732	0.228092	0.207356
GOTERM_MF_DIRECT	GO:0016538	cyclin-dependent protein serine/threonine kinase regulator activity	2	9.52381	0.0353733	1019, 595	21	34	18908	52.9636	0.994201	0.252919	0.229927

## Sheet: GSK_CC
Category	Term		Count	%	PValue	Genes	List Total	Pop Hits	Pop Total	Fold Enrichment	Bonferroni	Benjamini	FDR
GOTERM_CC_DIRECT	GO:0005654	nucleoplasm	13	61.9048	6.78042e-05	7153, 7376, 6774, 142, 1019, 595, 2932, 1432, 1387, 9429, 207, 4843, 4835	21	3960	20580	3.21717	0.00776743	0.00779749	0.00752627
GOTERM_CC_DIRECT	GO:0005829	cytosol	14	66.6667	0.000390494	7376, 6774, 142, 1019, 595, 2932, 1432, 1387, 207, 1728, 4843, 5604, 4835, 4638	21	5520	20580	2.48551	0.0439218	0.0224534	0.0216724
GOTERM_CC_DIRECT	GO:0005667	transcription factor complex	4	19.0476	0.00143395	1019, 1387, 6774, 142	21	234	20580	16.7521	0.152125	0.0549681	0.0530562
GOTERM_CC_DIRECT	GO:0097128	cyclin D1-CDK4 complex	2	9.52381	0.00194274	1019, 595	21	2	20580	980	0.200391	0.0558537	0.053911
GOTERM_CC_DIRECT	GO:0005634	nucleus	13	61.9048	0.00399051	7153, 7376, 5664, 6774, 142, 1019, 595, 2932, 1432, 1387, 207, 4843, 5604	21	6007	20580	2.12086	0.368607	0.0917818	0.0885894
GOTERM_CC_DIRECT	GO:0005737	cytoplasm	12	57.1429	0.00782096	7153, 595, 2932, 7376, 1432, 1387, 6774, 207, 1728, 4843, 142, 4638	21	5593	20580	2.10263	0.594626	0.149902	0.144688
GOTERM_CC_DIRECT	GO:0098978	glutamatergic synapse	4	19.0476	0.00919677	2932, 1432, 6774, 207	21	454	20580	8.63436	0.654417	0.15109	0.145834
GOTERM_CC_DIRECT	GO:0000785	chromatin	5	23.8095	0.0174493	1019, 7376, 1387, 6774, 142	21	1059	20580	4.62701	0.867924	0.250833	0.242109
GOTERM_CC_DIRECT	GO:0032991	macromolecular complex	4	19.0476	0.0293459	7153, 5664, 207, 142	21	703	20580	5.5761	0.96746	0.374975	0.361933
GOTERM_CC_DIRECT	GO:0048471	perinuclear region of cytoplasm	4	19.0476	0.0365295	1019, 5664, 1508, 4843	21	766	20580	5.11749	0.986151	0.408951	0.394727
GOTERM_CC_DIRECT	GO:0000307	cyclin-dependent protein kinase holoenzyme complex	2	9.52381	0.0391171	1019, 595	21	41	20580	47.8049	0.989835	0.408951	0.394727
GOTERM_CC_DIRECT	GO:0005739	mitochondrion	5	23.8095	0.0481065	2932, 1432, 207, 5604, 142	21	1451	20580	3.37698	0.996551	0.426401	0.41157
GOTERM_CC_DIRECT	GO:0005886	plasma membrane	10	47.619	0.0492071	2932, 4233, 5664, 6774, 9429, 207, 4843, 5329, 5604, 4638	21	5310	20580	1.84557	0.996981	0.426401	0.41157

## Sheet: GSK_KEGG
Category	Term		Count	%	PValue	Genes	List Total	Pop Hits	Pop Total	Fold Enrichment	Bonferroni	Benjamini	FDR
KEGG_PATHWAY	hsa05167	Kaposi sarcoma-associated herpesvirus infection	8	38.0952	1.46897e-07	1019, 595, 2932, 1432, 1387, 6774, 207, 5604	20	194	8205	16.9175	2.5266e-05	2.52664e-05	1.36615e-05
KEGG_PATHWAY	hsa04917	Prolactin signaling pathway	6	28.5714	4.14422e-07	595, 2932, 1432, 6774, 207, 5604	20	70	8205	35.1643	7.1278e-05	2.73892e-05	1.48093e-05
KEGG_PATHWAY	hsa05223	Non-small cell lung cancer	6	28.5714	4.77719e-07	1019, 595, 4233, 6774, 207, 5604	20	72	8205	34.1875	8.21644e-05	2.73892e-05	1.48093e-05
KEGG_PATHWAY	hsa05200	Pathways in cancer	10	47.619	9.57798e-07	1019, 595, 2932, 4233, 1387, 6774, 207, 1728, 4843, 5604	20	531	8205	7.72599	0.000164728	4.11853e-05	2.22688e-05
KEGG_PATHWAY	hsa05225	Hepatocellular carcinoma	7	33.3333	1.46611e-06	1019, 595, 2932, 4233, 207, 1728, 5604	20	168	8205	17.0938	0.00025214	5.04343e-05	2.72697e-05
KEGG_PATHWAY	hsa05205	Proteoglycans in cancer	7	33.3333	4.67536e-06	595, 1432, 4233, 6774, 207, 5329, 5604	20	205	8205	14.0085	0.00080384	0.000134027	7.2468e-05
KEGG_PATHWAY	hsa04935	Growth hormone synthesis, secretion and action	6	28.5714	6.07477e-06	2932, 1432, 1387, 6774, 207, 5604	20	120	8205	20.5125	0.00104432	0.000149266	8.07076e-05
KEGG_PATHWAY	hsa05163	Human cytomegalovirus infection	7	33.3333	8.00304e-06	1019, 595, 2932, 1432, 6774, 207, 5604	20	225	8205	12.7633	0.00137558	0.000172065	9.30354e-05
KEGG_PATHWAY	hsa04068	FoxO signaling pathway	6	28.5714	9.33771e-06	595, 1432, 1387, 6774, 207, 5604	20	131	8205	18.7901	0.0016048	0.000178454	9.64897e-05
KEGG_PATHWAY	hsa05218	Melanoma	5	23.8095	1.9126e-05	1019, 595, 4233, 207, 5604	20	72	8205	28.4896	0.00328429	0.000328967	0.000177871
KEGG_PATHWAY	hsa05160	Hepatitis C	6	28.5714	2.25306e-05	1019, 595, 2932, 6774, 207, 5604	20	157	8205	15.6783	0.00386781	0.000339869	0.000183766
KEGG_PATHWAY	hsa05212	Pancreatic cancer	5	23.8095	2.37118e-05	1019, 595, 6774, 207, 5604	20	76	8205	26.9901	0.00407017	0.000339869	0.000183766
KEGG_PATHWAY	hsa01521	EGFR tyrosine kinase inhibitor resistance	5	23.8095	2.7647e-05	2932, 4233, 6774, 207, 5604	20	79	8205	25.9652	0.00474405	0.00036579	0.000197782
KEGG_PATHWAY	hsa05215	Prostate cancer	5	23.8095	6.20914e-05	595, 2932, 1387, 207, 5604	20	97	8205	21.1469	0.0106232	0.000741188	0.000400759
KEGG_PATHWAY	hsa01522	Endocrine resistance	5	23.8095	6.46385e-05	1019, 595, 1432, 207, 5604	20	98	8205	20.9311	0.0110566	0.000741188	0.000400759
KEGG_PATHWAY	hsa04933	AGE-RAGE signaling pathway in diabetic complications	5	23.8095	6.99608e-05	1019, 595, 1432, 6774, 207	20	100	8205	20.5125	0.0119616	0.000746436	0.000403596
KEGG_PATHWAY	hsa04510	Focal adhesion	6	28.5714	7.37756e-05	595, 2932, 4233, 207, 5604, 4638	20	201	8205	12.2463	0.0126097	0.000746436	0.000403596
KEGG_PATHWAY	hsa04660	T cell receptor signaling pathway	5	23.8095	8.15569e-05	1019, 2932, 1432, 207, 5604	20	104	8205	19.7236	0.0139304	0.000779321	0.000421377
KEGG_PATHWAY	hsa04066	HIF-1 signaling pathway	5	23.8095	9.79526e-05	1387, 6774, 207, 4843, 5604	20	109	8205	18.8188	0.0167075	0.000886729	0.000479452
KEGG_PATHWAY	hsa04722	Neurotrophin signaling pathway	5	23.8095	0.000137772	2932, 1432, 5664, 207, 5604	20	119	8205	17.2374	0.0234199	0.00118484	0.000640642
KEGG_PATHWAY	hsa04919	Thyroid hormone signaling pathway	5	23.8095	0.000146963	595, 2932, 1387, 207, 5604	20	121	8205	16.9525	0.0249626	0.0012037	0.000650836
KEGG_PATHWAY	hsa04926	Relaxin signaling pathway	5	23.8095	0.000188224	1432, 4322, 207, 4843, 5604	20	129	8205	15.9012	0.031859	0.00147157	0.000795674
KEGG_PATHWAY	hsa05162	Measles	5	23.8095	0.000250878	1019, 595, 2932, 6774, 207	20	139	8205	14.7572	0.0422385	0.00179796	0.000972153
KEGG_PATHWAY	hsa04371	Apelin signaling pathway	5	23.8095	0.000250878	595, 207, 4843, 5604, 4638	20	139	8205	14.7572	0.0422385	0.00179796	0.000972153
KEGG_PATHWAY	hsa04550	Signaling pathways regulating pluripotency of stem cells	5	23.8095	0.00027972	2932, 1432, 6774, 207, 5604	20	143	8205	14.3444	0.0469793	0.00192448	0.00104056
KEGG_PATHWAY	hsa05213	Endometrial cancer	4	19.0476	0.000299755	595, 2932, 207, 5604	20	58	8205	28.2931	0.0502586	0.00198043	0.00107082
KEGG_PATHWAY	hsa05224	Breast cancer	5	23.8095	0.000310882	1019, 595, 2932, 207, 5604	20	147	8205	13.9541	0.0520751	0.00198043	0.00107082
KEGG_PATHWAY	hsa05226	Gastric cancer	5	23.8095	0.000327367	595, 2932, 4233, 207, 5604	20	149	8205	13.7668	0.0547599	0.00201097	0.00108732
KEGG_PATHWAY	hsa04218	Cellular senescence	5	23.8095	0.000390039	1019, 595, 1432, 207, 5604	20	156	8205	13.149	0.0648981	0.00231333	0.00125081
KEGG_PATHWAY	hsa05161	Hepatitis B	5	23.8095	0.000450256	1432, 1387, 6774, 207, 5604	20	162	8205	12.662	0.0745373	0.00254831	0.00137787
KEGG_PATHWAY	hsa05221	Acute myeloid leukemia	4	19.0476	0.000459288	595, 6774, 207, 5604	20	67	8205	24.4925	0.0759746	0.00254831	0.00137787
KEGG_PATHWAY	hsa05211	Renal cell carcinoma	4	19.0476	0.000500858	4233, 1387, 207, 5604	20	69	8205	23.7826	0.082561	0.00269211	0.00145562
KEGG_PATHWAY	hsa05214	Glioma	4	19.0476	0.000639857	1019, 595, 207, 5604	20	75	8205	21.88	0.104247	0.00333501	0.00180323
KEGG_PATHWAY	hsa05220	Chronic myeloid leukemia	4	19.0476	0.000665178	1019, 595, 207, 5604	20	76	8205	21.5921	0.108142	0.00336502	0.00181946
KEGG_PATHWAY	hsa05165	Human papillomavirus infection	6	28.5714	0.000755054	1019, 595, 2932, 1387, 207, 5604	20	331	8205	7.43656	0.121833	0.00371055	0.00200629
KEGG_PATHWAY	hsa05210	Colorectal cancer	4	19.0476	0.000954269	595, 2932, 207, 5604	20	86	8205	19.0814	0.151438	0.00455928	0.00246519
KEGG_PATHWAY	hsa04151	PI3K-Akt signaling pathway	6	28.5714	0.00102376	1019, 595, 2932, 4233, 207, 5604	20	354	8205	6.95339	0.16153	0.00464968	0.00251407
KEGG_PATHWAY	hsa05169	Epstein-Barr virus infection	5	23.8095	0.00103377	1019, 595, 1432, 6774, 207	20	202	8205	10.1547	0.162974	0.00464968	0.00251407
KEGG_PATHWAY	hsa05235	PD-L1 expression and PD-1 checkpoint pathway in cancer	4	19.0476	0.00105429	1432, 6774, 207, 5604	20	89	8205	18.4382	0.165926	0.00464968	0.00251407
KEGG_PATHWAY	hsa05222	Small cell lung cancer	4	19.0476	0.00116073	1019, 595, 207, 4843	20	92	8205	17.837	0.181074	0.00499114	0.0026987
KEGG_PATHWAY	hsa05166	Human T-cell leukemia virus 1 infection	5	23.8095	0.00146821	1019, 595, 1387, 207, 5604	20	222	8205	9.23986	0.223313	0.00611346	0.00330553
KEGG_PATHWAY	hsa05208	Chemical carcinogenesis - reactive oxygen species	5	23.8095	0.00149282	1432, 4233, 207, 1728, 5604	20	223	8205	9.19843	0.226599	0.00611346	0.00330553
KEGG_PATHWAY	hsa04931	Insulin resistance	4	19.0476	0.00184333	2932, 7376, 6774, 207	20	108	8205	15.1944	0.27192	0.00737331	0.00398673
KEGG_PATHWAY	hsa05145	Toxoplasmosis	4	19.0476	0.00204588	1432, 6774, 207, 4843	20	112	8205	14.6518	0.296897	0.00799753	0.00432425
KEGG_PATHWAY	hsa04110	Cell cycle	4	19.0476	0.0029275	1019, 595, 2932, 1387	20	127	8205	12.9213	0.396053	0.0111896	0.00605017
KEGG_PATHWAY	hsa04210	Apoptosis	4	19.0476	0.00355362	207, 1508, 5604, 142	20	136	8205	12.0662	0.457903	0.0132764	0.00717853
KEGG_PATHWAY	hsa05135	Yersinia infection	4	19.0476	0.00362786	2932, 1432, 207, 5604	20	137	8205	11.9781	0.464806	0.0132764	0.00717853
KEGG_PATHWAY	hsa05219	Bladder cancer	3	14.2857	0.0039478	1019, 595, 5604	20	41	8205	30.0183	0.493568	0.014088	0.00761732
KEGG_PATHWAY	hsa04936	Alcoholic liver disease	4	19.0476	0.00401343	595, 2932, 1432, 207	20	142	8205	11.5563	0.499275	0.014088	0.00761732
KEGG_PATHWAY	hsa05206	MicroRNAs in cancer	5	23.8095	0.0049396	595, 4233, 1387, 6774, 5604	20	310	8205	6.61694	0.573318	0.0169922	0.00918766
KEGG_PATHWAY	hsa04934	Cushing syndrome	4	19.0476	0.00513054	1019, 595, 2932, 5604	20	155	8205	10.5871	0.587172	0.017303	0.00935569
KEGG_PATHWAY	hsa04630	JAK-STAT signaling pathway	4	19.0476	0.00620964	595, 1387, 6774, 207	20	166	8205	9.88554	0.657467	0.0205396	0.0111057
KEGG_PATHWAY	hsa05164	Influenza A	4	19.0476	0.00674195	1019, 1387, 207, 5604	20	171	8205	9.59649	0.687622	0.0218795	0.0118302
KEGG_PATHWAY	hsa05152	Tuberculosis	4	19.0476	0.00776751	1432, 1387, 207, 4843	20	180	8205	9.11667	0.738476	0.024741	0.0133774
KEGG_PATHWAY	hsa04370	VEGF signaling pathway	3	14.2857	0.00803576	1432, 207, 5604	20	59	8205	20.8602	0.75036	0.02513	0.0135877
KEGG_PATHWAY	hsa04062	Chemokine signaling pathway	4	19.0476	0.00927262	2932, 6774, 207, 5604	20	192	8205	8.54688	0.798574	0.0284802	0.0153992
KEGG_PATHWAY	hsa05010	Alzheimer disease	5	23.8095	0.0104612	2932, 5664, 207, 4843, 5604	20	384	8205	5.3418	0.836149	0.0313368	0.0169438
KEGG_PATHWAY	hsa04664	Fc epsilon RI signaling pathway	3	14.2857	0.0105671	1432, 207, 5604	20	68	8205	18.0993	0.839138	0.0313368	0.0169438
KEGG_PATHWAY	hsa05415	Diabetic cardiomyopathy	4	19.0476	0.0107937	2932, 1432, 207, 142	20	203	8205	8.08374	0.845354	0.031358	0.0169552
KEGG_PATHWAY	hsa05203	Viral carcinogenesis	4	19.0476	0.0109388	1019, 595, 1387, 6774	20	204	8205	8.04412	0.849207	0.031358	0.0169552
KEGG_PATHWAY	hsa05230	Central carbon metabolism in cancer	3	14.2857	0.0111718	4233, 207, 5604	20	70	8205	17.5821	0.855195	0.0315009	0.0170324
KEGG_PATHWAY	hsa04015	Rap1 signaling pathway	4	19.0476	0.0118335	1432, 4233, 207, 5604	20	210	8205	7.81429	0.870942	0.0328283	0.0177502
KEGG_PATHWAY	hsa05207	Chemical carcinogenesis - receptor activation	4	19.0476	0.0121409	595, 6774, 207, 5604	20	212	8205	7.74057	0.877668	0.0331466	0.0179223
KEGG_PATHWAY	hsa05417	Lipid and atherosclerosis	4	19.0476	0.0126107	2932, 1432, 6774, 207	20	215	8205	7.63256	0.887279	0.0338913	0.018325
KEGG_PATHWAY	hsa04662	B cell receptor signaling pathway	3	14.2857	0.0151118	2932, 207, 5604	20	82	8205	15.0091	0.927129	0.0399881	0.0216215
KEGG_PATHWAY	hsa04012	ErbB signaling pathway	3	14.2857	0.0161781	2932, 207, 5604	20	85	8205	14.4794	0.939516	0.042161	0.0227963
KEGG_PATHWAY	hsa04657	IL-17 signaling pathway	3	14.2857	0.0195648	2932, 1432, 4322	20	94	8205	13.0931	0.966577	0.0502261	0.0271571
KEGG_PATHWAY	hsa05022	Pathways of neurodegeneration - multiple diseases	5	23.8095	0.0216107	2932, 1432, 5664, 4843, 5604	20	476	8205	4.30935	0.976665	0.0546624	0.0295559
KEGG_PATHWAY	hsa04916	Melanogenesis	3	14.2857	0.0223881	2932, 1387, 5604	20	101	8205	12.1856	0.979647	0.0552449	0.0298708
KEGG_PATHWAY	hsa04914	Progesterone-mediated oocyte maturation	3	14.2857	0.0228046	1432, 207, 5604	20	102	8205	12.0662	0.981085	0.0552449	0.0298708
KEGG_PATHWAY	hsa05142	Chagas disease	3	14.2857	0.0228046	1432, 207, 4843	20	102	8205	12.0662	0.981085	0.0552449	0.0298708
KEGG_PATHWAY	hsa04620	Toll-like receptor signaling pathway	3	14.2857	0.0236473	1432, 207, 5604	20	104	8205	11.8341	0.983694	0.0564907	0.0305444
KEGG_PATHWAY	hsa04668	TNF signaling pathway	3	14.2857	0.0271451	1432, 207, 5604	20	112	8205	10.9888	0.991204	0.0639584	0.0345822
KEGG_PATHWAY	hsa04010	MAPK signaling pathway	4	19.0476	0.0288387	1432, 4233, 207, 5604	20	294	8205	5.58163	0.993482	0.0670305	0.0362432
KEGG_PATHWAY	hsa04071	Sphingolipid signaling pathway	3	14.2857	0.0303682	1432, 207, 5604	20	119	8205	10.3424	0.99503	0.0696443	0.0376565
KEGG_PATHWAY	hsa04611	Platelet activation	3	14.2857	0.0327601	1432, 207, 4638	20	124	8205	9.9254	0.99675	0.0741414	0.0400881
KEGG_PATHWAY	hsa04380	Osteoclast differentiation	3	14.2857	0.0347262	1432, 207, 5604	20	128	8205	9.61523	0.99771	0.0775702	0.041942
KEGG_PATHWAY	hsa04728	Dopaminergic synapse	3	14.2857	0.0367379	2932, 1432, 207	20	132	8205	9.32386	0.9984	0.0810117	0.0438028
KEGG_PATHWAY	hsa04910	Insulin signaling pathway	3	14.2857	0.0393152	2932, 207, 5604	20	137	8205	8.98358	0.998991	0.0855978	0.0462825
KEGG_PATHWAY	hsa05418	Fluid shear stress and atherosclerosis	3	14.2857	0.0403654	1432, 207, 1728	20	139	8205	8.85432	0.999164	0.0867856	0.0469247
KEGG_PATHWAY	hsa04140	Autophagy - animal	3	14.2857	0.0414263	207, 1508, 5604	20	141	8205	8.72872	0.999309	0.0879669	0.0475635
KEGG_PATHWAY	hsa04921	Oxytocin signaling pathway	3	14.2857	0.0485776	595, 5604, 4638	20	154	8205	7.99188	0.999809	0.101799	0.0550427
KEGG_PATHWAY	hsa04932	Non-alcoholic fatty liver disease	3	14.2857	0.0491456	2932, 1432, 207	20	155	8205	7.94032	0.999828	0.101799	0.0550427
KEGG_PATHWAY	hsa04150	mTOR signaling pathway	3	14.2857	0.049716	2932, 207, 5604	20	156	8205	7.88942	0.999845	0.101799	0.0550427

## Sheet: Common_GOs
Common_Biological Processes	Common_Molecular Functions	Common_Cellular Components	Common_Metabolic pathways
GO:0007165	GO:0004672	GO:0005737	hsa05200
GO:0043066	GO:0019901	GO:0000307	hsa04914
GO:0045944	GO:0019903	GO:0005829	hsa04218
GO:0006468	GO:0019899	GO:0005634	hsa04068
GO:0010628	GO:0005524	GO:0005654	hsa05205
GO:0051146	GO:0042802	GO:0032991	hsa05207
GO:0042493	GO:0005515	GO:0048471	hsa05215
GO:0048009	GO:0004674	GO:0098978	hsa04151
GO:0010629	GO:0016538	GO:0005739	hsa01521
GO:0018105	GO:0016301		hsa05235
GO:0010507	GO:0008270		hsa05163
GO:0045893			hsa01522
GO:0035556			hsa05161
GO:0001666			hsa04935
GO:0040014			hsa04917
GO:0001934			hsa05230
GO:0010971			hsa05417
GO:0045648			hsa05165
GO:0000122			hsa05167
			hsa05169
			hsa05203
			hsa04110
			hsa05206
			hsa05221
			hsa04210
			hsa05218
			hsa05223
			hsa05214
			hsa05212
			hsa05226
			hsa05160
			hsa04012
			hsa05210
			hsa04630
			hsa04933
			hsa04015
			hsa05208
			hsa04370
			hsa04140
			hsa04550
			hsa05224
			hsa05225
			hsa05152
			hsa05222
			hsa04062
			hsa04510
			hsa04066
			hsa05145
			hsa04668
			hsa04722
			hsa04071
			hsa04919
			hsa05219
			hsa05010
			hsa04926
			hsa05162
			hsa05418
			hsa04932
			hsa05213
			hsa04010
			hsa05164
			hsa05022
			hsa04664
			hsa05211
			hsa05220
			hsa05415
			hsa05166
			hsa04657
			hsa04660
